# Supplementary material for: Genetic dissection of sorghum [Sorghum bicolor (L.) Moench] grain antimicrobial activity against Clostridium perfringens and its relationship with grain composition and field performance
Source: Front Plant Sci. 2026 Mar 16;17:1754365. doi: 10.3389/fpls.2026.1754365 (PMC13033767; doi:10.3389/fpls.2026.1754365)
Supplement: Supplementary file 2 [file Table1.xlsx]

## Sheet: Field data
Sample ID	Genotype	iblk	Rep	Pericarp	DTA	Stand	Height	PPP	Anthracnose	SGM	Yield	TGW
1	CS262_R	1	1	R	77	66	139	70	3	3	1969.56	17.9
2	CS262_W	1	1	W	77	66	139	70	3	3	1969.56	17.9
3	CS81	1	1	W	68	82	150	79	3	6	2802.02	25.4
4	CS142	1	1	W	77	78	155	85	4	4	1476.2	16.3
5	CS89	1	1	W	72	160	129.5	147	4	5	2170.48	21.2
6	CS267	1	1	R	75	34	161.5	94	3	5	1794.93	22.1
7	CS79	1	1	R	77	28	110.5	67	3	8	1140.99	13.5
8	CS102	1	1	W	82	15	164.5	30	2	2	1216.22	23.1
9	CS197	1	1	W	84	21	68.5	48	3	5	679.18	16.8
10	CS183	1	1	W	72	40	135.5	62	5	7	905.21	11.3
11	CS88	1	1	R	70	143	127	43	5	8	1613.77	19.9
12	CS249	6	1	R	72	137	168.5	135	4	4	2744.2	27.7
13	CS167	6	1	W	82	46	132.5	74	3	5	1628.84	17.3
14	CS175	6	1	W	75	25	103	59	5	8	854.56	14.8
15	CS239	6	1	R	75	14	171	48	3	2	860.45	15
16	CS252	6	1	R	72	13	123	37	3	3	1002.76	18.1
17	CS195	6	1	R	77	65	175.5	71	5	6	1695.2	22.6
18	CS51	6	1	W	77	127	174.5	41	5	5	1189.91	19.6
19	CS59	6	1	W	72	101	173.5	101	7	4	1548.68	26.6
20	CS101	6	1	R	72	119	112.5	120	5	6	2033.14	16.7
21	CS261	6	1	bR	72	77	139.5	83	5	5	1199.78	21
22	CS82	6	1	R	68	170	141	162	5	8	2947.47	22.9
23	CS18	6	1	bR	68	10	126.5	66	4	5	2078.73	21.9
24	CS61	6	1	R	70	161	195.5	156	5	4	1784.56	23.9
25	CS234	6	1	W	82	39	164.5	63	4	3	728.32	16.5
26	CS36	6	1	R	72	136	159.5	108	5	5	2433.64	17.9
27	CS71	6	1	W	72	141	158	135	4	2	2087.34	17.2
28	CS275	6	1	R	75	6	99	14	3	8	296.7	10.7
29	CS272	6	1	R	72	161	133	128	5	4	2718.86	20.8
30	P850029	6	1	W	77	67	136.5	65	4	3	1156.42	11.9
31	CS278	1	1	W	77	12	116.5	15	3	4	269.66	14.3
32	CS244	1	1	W	75	110	156.5	110	4	2	2671.15	17
33	CS281	1	1	bR	70	42	183	78	5	3	2252.1	25.5
34	CS279	1	1	W	77	19	126	102	3	3	784.14	14.8
35	CS209	1	1	W	65	64	156	102	5	4	1886.92	20.4
36	CS72	1	1	W	75	145	189	24	4	3	1793.07	22.5
37	CS246	1	1	R	70	114	171	105	7	4	694.66	22.3
38	CS125	1	1	W	75	102	142	92	5	3	881.71	14.7
39	CS162	1	1	R	72	96	201.5	102	5	3	1937.08	26.4
40	CS106	2	1	bR	72	86	149	92	5	3	3249.84	26.7
41	CS93	2	1	W	75	60	116	73	5	4	1105.64	19
42	CS20	2	1	R	63	160	162	148	6	8	1552.33	16.6
43	CS34	2	1	W	70	12	148	21	5	4	462.51	17.5
44	CS103	2	1	W	79	90	197	96	4	3	1424.57	17
45	CS69	2	1	R	68	37	175	66	5	5	552.18	18.8
46	CS104_R	2	1	R	70	62	176.5	127	4	3	1658.58	14.6
47	CS104_W	2	1	W	70	62	176.5	127	4	3	1658.58	14.6
48	CS98	2	1	R	82	119	139	118	3	2	2361.98	19
49	CS160	2	1	W	70	44	86	60	3	5	1370.88	21.4
50	CS10	2	1	R	65	102	136	118	5	7	1762.31	18.4
51	CS26	7	1	bR	61	117	131	139	5	6	2257.33	28.1
52	CS243	7	1	W	72	12	162	29	4	4	291.63	12.8
53	CS245	7	1	R	70	27	143	64	4	4	1008.37	14.3
54	CS221	7	1	R	68	75	123	82	4	7	626.43	21.6
55	CS189	7	1	R	70	22	137	67	4	4	594.1	14.7
56	CS253	7	1	R	70	21	154.5	39	4	4	440.01	15.3
57	CS204	7	1	R	82	73	107	59	4	5	597.5	10.7
58	CS159	7	1	R	70	56	97.5	64	4	7	531.23	17.3
59	CS126	7	1	R	70	86	119	108	5	5	689.78	17.9
60	CS207	7	1	bR	70	97	166	108	5	4	2897.32	22.2
61	CS265	7	1	W	75	18	173	41	3	3	1044.24	16.3
62	CS240	7	1	R	82	2	147.5	8	3	5	184.89	14.1
63	CS284	7	1	R	70	115	120.5	120	4	5	2058.62	20.1
64	CS150	7	1	W	75	117	121	123	6	6	619.56	13.1
65	CS2	7	1	R	70	39	147.5	44	8	3	455.66	14.1
66	CS219	7	1	W	70	38	148	56	7	6	421.07	11.8
67	CS136	7	1	W	70	77	194	84	4	3	1454.08	24.7
68	CS166	7	1	W	75	11	154.5	42	5	6	252.2	17.1
69	CS157	2	1	R	65	99	107.5	96	8	6	1300.56	20.4
70	CS55	2	1	bR	65	104	139	124	6	5	1889.79	31.4
71	CS172	2	1	R	72	69	159.5	89	5	4	2119.15	21.9
72	CS277	2	1	R	68	16	131	45	5	6	219.07	14.2
73	CS257	2	1	W	70	48	147.5	79	5	3	202.08	16.3
74	CS86	2	1	R	68	13	94.5	47	4	7	536.62	16.6
75	CS32	2	1	W	70	108	128	109	5	5	1776.03	26.6
77	CS233	3	1	W	72	10	143.5	22	5	5	241.91	11.5
78	CS8	3	1	W	63	137	151.5	138	6	4	914.02	29
79	CS260	3	1	W	68	27	168.5	70	5	4	338.41	18.8
80	CS49	3	1	W	70	85	143	84	5	6	548.18	11
81	CS248	3	1	W	70	68	155	104	5	3	1202.92	15.8
82	CS57	3	1	R	70	152	121.5	138	4	4	3557.81	21.1
83	CS92	3	1	W	72	48	122.5	70	4	5	1194.71	17
84	CS144	3	1	W	70	38	149	68	4	5	1320.31	16.6
85	CS206	3	1	R	65	46	104	74	4	9	681.03	16.8
86	CS31	3	1	R	70	86	172	98	4	3	2212	18.3
87	CS25	8	1	R	70	89	114.5	71	4	2	1736.1	15.9
88	CS41	8	1	W	65	130	153	126	5	4	1986.22	24
89	CS276	8	1	W	70	21	116	34	5	7	519.25	13.1
90	CS50	8	1	R	65	153	178	196	5	4	3748.05	28.5
91	CS198	8	1	W	82	52	177.5	88	4	6	806.42	13.6
92	CS274	8	1	R	72	40	146.5	50	4	3	705.12	13.1
93	CS17	8	1	R	72	98	154.5	100	5	7	1816.95	16
94	CS40	8	1	R	68	36	141.5	39	6	5	212.59	16.4
95	CS73	8	1	R	65	14	113	18	5	5	148.33	11.9
96	CS11	8	1	W	70	55	163	79	5	5	1801.91	17
97	CS225	8	1	W	70	28	120	70	4	5	1010.07	13.7
98	CS151	8	1	bR	70	84	185	98	4	4	2925.56	25.3
99	CS84	8	1	R	65	109	150.5	101	6	5	1614.25	25.2
100	CS199	8	1	W	75	76	139	86	4	3	1666.28	21.1
101	CS182	8	1	R	82	5	177	15	4	2	315.21	12.2
102	CS122	8	1	bR	70	91	143.5	83	4	1	1930.27	20.4
103	CS271	8	1	R	70	127	196	119	6	4	2367.96	24.7
104	CS141	8	1	R	68	68	133.5	92	5	5	2164.81	19.9
105	CS76	8	1	R	70	67	137.5	99	6	7	724.74	12.6
106	CS80	3	1	R	75	87	146	77	4	6	1965.79	15.9
107	CS53	3	1	W	70	82	160	77	5	3	1755.85	19.5
108	CS236	3	1	W	75	93	152.5	93	5	4	1841.45	25.9
109	CS116	3	1	W	70	51	193.5	82	5	4	1844.92	23.5
110	CS96	3	1	R	70	137	195	109	4	3	4071.52	24.6
111	CS145	3	1	W	77	25	153.5	59	6	6	509.22	11.9
112	CS21	3	1	R	70	58	162	80	6	5	947.44	14.9
113	CS111	3	1	R	72	29	146	47	5	5	299.27	11.5
114	CS12_R	3	1	R	70	96	176	102	6	8	1772.83	18.2
115	CS12_W	3	1	W	70	96	176	102	6	8	1772.83	18.2
116	CS190	3	1	R	65	16	184.5	33	6	5	56.63	NA
117	CS155	4	1	R	77	65	181	66	5	5	1634.3	25.6
118	CS228	4	1	R	77	28	172.5	41	6	5	468.37	16.7
119	CS23	4	1	R	72	105	132	101	5	6	1839.8	13.6
120	CS194	4	1	R	72	44	173.5	62	5	5	1290.01	22
121	CS19	4	1	W	65	126	107	117	4	5	2307.31	21.1
122	CS78	4	1	W	72	51	127	56	4	5	1440.67	21.1
123	CS46	4	1	bR	65	100	159.5	90	6	3	1983.46	29.1
124	CS139	4	1	bR-R	68	137	152.5	120	5	5	1558.54	22.6
125	CS75	4	1	W	77	13	167.5	17	4	7	385.17	13.1
126	CS119	4	1	R	68	115	105	102	5	6	1771.84	18.1
127	CS229	9	1	R	65	110	195	179	6	4	1102.75	19.5
128	CS114	9	1	W	70	110	106	107	5	4	1546.7	32.5
129	CS181	9	1	R	70	61	194	73	5	3	1607.16	20.1
130	CS37	9	1	W	72	123	166	109	4	3	3055.6	17.7
131	CS74	9	1	R	72	102	183.5	89	4	4	2077.94	17
132	CS38	9	1	W	72	72	150	88	5	4	1661.44	17.1
133	CS242	9	1	W	75	16	164.5	34	4	4	397.31	13.5
134	CS287	9	1	W	72	30	176.5	65	4	3	1012.61	15
135	CS205	9	1	bR	72	60	127.5	79	5	7	1471.24	17.4
136	CS143_R	9	1	R	68	67	114	87	5	6	1932.82	23.1
137	CS143_W	9	1	W	68	67	114	87	5	6	1932.82	23.1
138	CS113	9	1	W	72	100	162.5	96	6	4	2046.28	23.2
139	CS135	9	1	R	72	70	202.5	81	5	3	1761.9	23.9
140	CS67_R	9	1	R	70	146	153	120	5	3	2196.29	20.3
141	CS67_W	9	1	W	70	146	153	120	5	3	2196.29	20.3
142	CS165	9	1	R	72	83	153.5	91	5	5	949.27	17.6
143	CS192	9	1	R	70	75	124.5	67	6	8	995.71	18.8
144	CS264	9	1	W	75	26	158.5	47	4	6	532.9	17.5
145	CS186	9	1	W	77	91	146.5	80	5	2	1111.43	19.8
146	CS129	9	1	R	70	115	141.5	96	5	7	2210.59	19.9
147	CS231	9	1	bR	72	100	180	106	6	3	1504.32	33.3
148	CS222	9	1	W	75	6	108	19	4	6	370.72	11.5
149	CS180_R	4	1	R	72	4	96.5	13	4	5	296.16	14.2
150	CS180_W	4	1	W	72	4	96.5	13	4	5	296.16	14.2
151	CS110	4	1	W	65	124	190.5	132	5	2	2225.91	30.4
152	CS148	4	1	W	82	102	149.5	86	4	4	1407.52	16.9
153	CS210	4	1	W	82	40	137.5	56	4	4	662.05	17.2
154	CS118	4	1	W	75	117	117.5	84	4	4	1256.66	20.2
155	CS13	4	1	W	75	35	141.5	60	5	4	1051.26	24.8
156	CS107	4	1	R	70	85	129.5	88	4	6	1746.3	21.9
157	CS99	4	1	R	65	110	137	113	5	3	1889.23	24.2
158	CS232	4	1	W	77	68	138.5	76	4	4	1028.02	NA
159	CS263	4	1	W	70	93	154	93	4	2	1797.77	18.6
160	CS56	5	1	W	70	79	127	79	5	3	540.35	16.4
161	CS24	5	1	R	65	17	154.5	29	5	4	601.14	20
162	CS203	5	1	R	72	49	106.5	86	4	4	1497.37	13.7
163	CS5	5	1	R	68	41	120	69	6	6	1545.28	16.5
164	CS29	5	1	W	72	105	167	113	4	3	2469.45	19.7
165	CS60	5	1	W	72	30	116.5	46	4	3	1046.68	20.1
166	CS187	5	1	W	75	20	160.5	40	5	5	261.88	14.5
167	CS87	5	1	R	68	132	195.5	196	5	4	1941.75	24.5
168	CS241	5	1	W	70	48	180.5	48	5	5	903.53	18.9
169	CS64	5	1	R	65	120	124.5	122	4	7	3461.49	25.4
170	CS121	10	1	W	72	117	142.5	105	4	3	2087.09	20.3
171	CS179	10	1	R	70	48	121.5	68	5	5	1281	14.5
172	CS16	10	1	R	70	141	200.5	131	4	3	2236.19	19.9
173	CS66	10	1	R	70	70	183	92	5	2	1005.96	18.6
174	CS134	10	1	R	68	109	173	93	5	4	1338.87	22.3
175	CS97	10	1	W	70	100	195.5	91	4	3	2030.62	21.5
176	CS105	10	1	R	70	80	189.5	73	4	3	1031.78	16.5
177	CS4	10	1	W	72	115	182	165	5	4	1891.98	27.5
178	CS213	10	1	W	65	55	107	98	5	5	1479.11	21.3
179	CS108	10	1	R	68	4	149.5	19	3	4	473.99	18.3
180	Tx2911	10	1	bR	70	48	126.5	72	6	7	824.21	14.3
181	CS52	10	1	W	75	102	156.5	97	5	6	252.1	9.4
182	CS283	10	1	W	77	52	175	64	4	2	1033.14	17.6
183	CS168	10	1	R	72	82	132.5	106	4	6	1322.32	13.3
184	CS100	10	1	W	82	62	146.5	71	4	4	549.13	11.5
185	CS149	10	1	R	75	104	147	107	4	7	1443.24	13.7
186	CS112	10	1	R	77	35	155.5	49	4	7	454.93	16.2
187	CS127	10	1	bR-R	70	133	182.5	116	6	6	1761.86	20.8
188	CS251	10	1	W	77	32	184.5	35	4	4	471.83	15.2
189	CS137	10	1	R	82	7	135.5	13	4	8	107.68	9.5
190	CS268	5	1	R	68	58	173.5	86	5	5	1991.48	23.6
191	CS280	5	1	W	75	22	136.5	49	4	4	812.33	15.3
192	CS131	5	1	R	75	14	110	56	4	4	497.88	12
193	CS191	5	1	R	72	96	130	70	5	6	1415.75	14.1
194	CS94	5	1	W	79	53	159.5	69	4	5	407.01	14.4
195	CS185	5	1	W	82	15	123.5	37	4	5	172.84	9.4
196	CS229	5	1	R	63	47	178	76	4	4	842.56	22.1
197	CS255	5	1	R	77	97	156	66	4	1	2507.8	21.1
198	CS117_bR	5	1	bR	70	55	158.5	79	4	2	1968.97	13.8
199	CS117_W	5	1	W	70	55	158.5	79	4	2	1968.97	13.8
200	CS258_R	5	1	R	68	84	167.5	99	4	4	2674.12	18.3
201	CS258_W	5	1	W	68	84	167.5	99	4	4	2674.12	18.3
202	CS60	1	2	W	72	26	112	36	5	3	796.27	19.3
203	CS139	1	2	bR-R	68	126	155	133	4	4	2224.49	18.3
204	CS265	1	2	W	82	15	184.5	35	4	3	614.53	19.3
205	CS141	1	2	R	72	62	145.5	77	4	3	954.58	13.2
206	CS199	1	2	W	70	60	126.5	62	5	3	1278.17	15.8
207	CS114	1	2	W	68	125	104	165	5	3	2021.76	31.6
208	CS12_R	1	2	R	70	82	137.5	100	4	6	1903.45	19.4
209	CS12_W	1	2	W	70	82	137.5	100	4	6	1903.45	19.4
210	CS2	1	2	R	72	39	151.5	65	6	2	777.44	15.2
211	CS190	1	2	R	68	23	158.5	43	6	5	431.16	16.1
212	CS101	1	2	R	70	109	115	150	5	5	1564.23	11.4
213	CS225	6	2	W	72	23	117	55	4	5	761.08	10.7
214	CS189	6	2	R	70	45	172	74	5	4	1144.26	19.1
215	CS126	6	2	R	70	98	124.5	87	8	5	271.63	13.4
216	CS20	6	2	R	65	171	166	161	5	4	1193.34	23.1
217	CS49	6	2	W	70	108	134.5	113	4	4	400.42	11.4
218	CS72	6	2	W	72	134	186	124	5	4	820.17	16.4
219	CS56	6	2	W	72	71	130.5	74	5	3	308.63	14.9
220	CS67_R	6	2	R	70	152	135	111	6	2	2151.01	22.4
221	CS67_W	6	2	W	70	152	135	111	6	2	2151.01	22.4
222	CS32	6	2	W	68	109	131.5	118	7	4	1767.07	20.1
223	CS82	6	2	R	68	162	148.5	149	6	4	3272.46	20.4
224	CS264	6	2	W	72	18	153.5	30	5	5	261.71	15.5
225	CS75	6	2	W	86	14	179.5	21	4	4	166.93	12.8
226	CS110	6	2	W	65	141	188.5	138	6	2	1515.99	28.2
227	CS4	6	2	W	70	113	186.5	142	7	4	1307.93	24.7
228	CS278	6	2	W	77	11	116	16	4	4	106.28	12.6
229	CS275	6	2	R	72	10	105.5	40	6	8	414.11	12.6
230	CS251	6	2	W	75	20	162	27	6	5	198.57	11.4
231	CS191	6	2	R	70	118	128	92	8	5	1165.53	15.1
232	CS260	6	2	W	68	24	165	55	6	2	414.21	18.7
233	CS198	6	2	W	82	45	171.5	45	5	5	479.97	13.5
234	Tx2911	1	2	bR	72	51	138	90	7	5	1003.41	16.3
235	CS104_R	1	2	R	70	86	147	108	6	5	1398.62	16.9
236	CS104_W	1	2	W	70	86	147	108	6	5	1398.62	16.9
237	CS252	1	2	R	70	16	123.5	41	3	2	1127.89	16.8
238	CS172	1	2	R	75	31	141.5	41	5	6	711.54	14.8
239	CS19	1	2	W	68	135	102	21	4	4	1780.37	18.3
240	CS229	1	2	R	65	87	191	140	6	3	1108.97	20.8
241	CS135	1	2	R	75	99	201.5	98	5	2	2180.26	17.1
242	CS79	1	2	R	72	44	114.5	69	6	7	587.75	11.4
243	CS112	1	2	R	72	35	148.5	47	5	8	258.84	14.8
244	CS246	1	2	R	70	108	189.5	102	8	2	483.57	20.5
245	CS236	2	2	W	75	75	151.5	107	5	3	2257.93	20.9
246	CS137	2	2	R	70	10	158.5	19	4	9	327.23	15.5
247	CS255	2	2	R	75	107	164.5	98	5	1	2973.93	18.8
248	CS194	2	2	R	72	46	187.5	56	5	4	1144.3	21.4
249	CS37	2	2	W	70	96	159.5	98	3	2	3347.67	18.1
250	CS159	2	2	R	68	63	96	43	5	7	608.22	19.1
251	CS16	2	2	R	70	117	182.5	113	5	4	2449.6	17.3
252	CS102	2	2	W	72	23	176.5	38	4	3	908.97	18.6
253	CS143_R	2	2	R	70	54	115.5	85	5	5	2417.48	15.5
254	CS143_W	2	2	W	70	54	115.5	85	5	5	2417.48	15.5
255	CS131	2	2	R	72	15	105.5	43	6	4	536.51	11.5
256	CS66	7	2	R	70	80	174.5	109	6	4	1077.9	21
257	CS261	7	2	bR	70	93	147	104	8	4	1766.69	16.6
258	CS175	7	2	W	75	22	98.5	49	7	7	299.2	9.6
259	CS31	7	2	R	70	98	194	102	6	2	1606.25	16.8
260	CS13	7	2	W	77	72	155	65	7	5	1356.98	20.7
262	CS197	7	2	W	65	55	98.5	62	5	6	570.14	15.4
263	CS100	7	2	W	72	80	141	62	6	6	582.42	11
264	CS41	7	2	W	65	122	153	114	7	3	1713.99	22.9
265	CS186	7	2	W	75	85	161.5	80	6	2	383.89	11.9
266	CS242	7	2	W	70	19	157.5	30	6	6	71.4	8.9
267	CS34	7	2	W	72	12	176	16	6	5	119.27	9.9
268	CS150	7	2	W	72	105	124	101	6	6	533.97	7.9
269	CS94	7	2	W	82	59	163.5	61	5	5	167.6	12.6
270	CS92	7	2	W	72	56	141	68	6	4	532.22	12.2
271	CS26	7	2	bR	65	135	176	136	6	3	2379.09	26.1
272	CS280	7	2	W	75	23	128.5	44	5	3	408.7	12.8
273	CS183	7	2	W	70	43	134.5	41	6	7	244.79	11.7
274	CS119	7	2	R	70	126	111	112	7	5	2201.91	15.7
275	CS167	2	2	W	75	47	139	75	4	6	1062.92	13
276	CS206	2	2	R	68	39	88.5	74	8	8	823.79	17.9
277	CS257	2	2	W	70	53	152.5	56	8	4	278.41	14.5
278	CS228	2	2	R	75	16	160	20	7	6	112.17	10.4
279	CS221	2	2	R	61	79	126.5	79	7	7	829	22.9
280	CS76	2	2	R	63	86	140.5	118	9	5	486.58	17.6
281	CS271	2	2	R	70	94	183.5	86	5	4	1664.05	21.4
282	CS89	2	2	W	72	136	142	102	5	5	1236.15	18.2
283	CS59	2	2	W	72	99	163	93	5	4	1860.47	22.7
284	CS155	3	2	R	77	50	176.5	73	5	4	1097.35	18.8
285	CS279	3	2	W	82	14	137.5	31	3	2	611.6	14.8
286	CS239	3	2	R	82	18	177.5	56	4	2	890.91	16.1
287	CS219	3	2	W	70	56	151.5	62	6	4	710.73	15.6
288	CS253	3	2	R	70	21	149.5	29	5	6	569.72	16.2
289	CS64	3	2	R	65	110	109.5	119	6	7	2644.78	23.8
290	CS187	3	2	W	75	24	157	58	6	4	274.44	12.6
291	CS287	3	2	W	72	24	180	47	5	3	526.96	12.9
292	CS105	3	2	R	70	80	183.5	84	5	2	1102.59	18.4
293	CS80	3	2	R	75	73	132	73	3	4	1321.73	17.6
294	CS234	8	2	W	75	35	164	76	5	2	814.34	13.5
295	CS5	8	2	R	65	47	114.5	67	8	5	537.42	10.9
296	CS121	8	2	W	72	110	150.5	105	6	4	1072.95	14.1
297	CS262_R	8	2	R	72	71	153	76	6	4	916.4	10.3
298	CS262_W	8	2	W	72	71	153	76	6	4	916.4	10.3
299	CS263	8	2	W	70	102	172.5	93	7	1	402.78	15.3
300	CS243	8	2	W	77	17	155.5	13	6	2	33.65	8.6
301	CS145	8	2	W	73	28	158	25	8	9	64.69	5.7
302	CS229	8	2	R	65	131	202.5	193	7	3	719.1	23.9
303	CS277	8	2	R	75	26	136.5	48	7	7	246.98	11
304	CS231	8	2	bR	70	78	179.5	109	8	5	1622.13	25.1
305	CS207	8	2	bR	72	91	161.5	110	6	4	1961.81	14.9
306	CS86	8	2	R	70	12	87	32	6	8	279.66	13.1
307	CS21	8	2	R	68	61	144.5	70	7	4	1054.86	14.6
308	CS182	8	2	R	82	7	164.5	20	6	2	291.42	11.9
309	CS148	8	2	W	82	102	150.5	63	5	3	594.21	13.4
310	CS18	8	2	bR	65	89	129.5	92	6	3	2470.94	18.1
311	CS185	8	2	W	86	13	118	29	5	3	134.03	9.1
312	CS40	8	2	R	72	37	129	45	8	4	121.76	9.8
313	CS179	8	2	R	72	41	125	58	6	6	760.23	12.6
314	CS81	8	2	W	68	77	150	84	6	3	2326.17	27.2
315	CS142	3	2	W	75	89	159	84	6	4	629.36	11.8
316	CS151	3	2	bR	70	102	187.5	99	6	5	1149.11	22.5
317	CS160	3	2	W	70	52	87	52	5	4	890.69	15.6
318	CS180_R	3	2	R	75	4	93.5	17	4	3	281.16	10.8
319	CS180_W	3	2	W	75	4	93.5	17	4	3	281.16	10.8
320	CS144	3	2	W	75	38	141	71	5	3	713.86	14
321	CS73	3	2	R	70	10	119	27	6	4	414.23	14.3
322	CS283	3	2	W	75	37	172.5	73	4	2	1603.16	18.9
323	CS222	3	2	W	77	4	96.5	18	5	5	270.94	11.3
324	CS106	3	2	bR	72	69	145	76	5	2	2585.64	22
325	CS8	4	2	W	61	129	146.5	128	8	3	1125.1	31.5
326	CS210	4	2	W	82	34	141.5	44	6	3	102.64	9
327	CS213	4	2	W	70	59	107.5	86	8	3	929.58	16.4
328	CS268	4	2	R	70	57	181.5	67	7	3	1419.61	21.4
329	CS24	4	2	R	65	59	109.5	22	8	6	306.94	15
330	CS181	4	2	R	70	21	221.5	84	6	1	1419.14	17.9
331	CS127	4	2	bR-R	72	69	203	79	7	5	1155.54	19.2
332	CS276	4	2	W	72	135	114.5	31	6	5	433.31	10.1
333	CS281	4	2	bR	72	16	173.5	81	6	4	1600.64	16.4
334	CS107	4	2	R	72	49	128	104	6	4	2159.71	18.6
335	CS258_R	9	2	R	72	108	161.5	96	6	4	1853.46	21.7
336	CS258_W	9	2	W	72	108	161.5	96	6	4	1853.46	21.7
337	CS78	9	2	W	72	80	151	71	5	3	946.84	16
338	CS129	9	2	R	70	60	141	92	5	6	1611.54	15.3
339	CS36	9	2	R	72	101	157	87	6	3	1391.66	17.5
340	CS50	9	2	R	63	127	179	178	7	1	2881.32	25
341	CS192	9	2	R	68	161	122.5	84	6	5	1663.63	17.6
342	CS98	9	2	R	75	100	141	86	5	3	1368.19	18.1
343	CS157	9	2	R	68	98	114.5	61	8	3	1142.32	16
344	CS111	9	2	R	72	45	132.5	45	7	6	409.97	13
345	CS241	9	2	W	72	56	173	75	7	2	1241.36	19.5
346	CS96	9	2	R	70	131	178.5	123	4	2	4077.74	24.5
347	CS244	9	2	W	72	104	162.5	93	5	3	1634.47	14.1
348	CS125	9	2	W	72	86	130.5	75	5	3	1099.93	13.5
349	CS284	9	2	R	72	94	125	98	5	3	2179.54	17.3
350	CS168	9	2	R	70	80	121.5	55	5	4	1136.52	17.2
351	CS118	9	2	W	75	132	156	79	5	3	435.24	12.4
352	CS17	9	2	R	72	87	160	90	8	6	869.4	14.9
353	CS61	9	2	R	70	156	197.5	136	8	3	508.86	20.9
354	CS97	9	2	W	70	128	159	110	6	2	1322.25	23.7
355	CS248	4	2	W	70	77	172.5	104	7	4	951.97	17
356	CS136	4	2	W	70	86	177.5	85	6	3	1166.6	24.3
357	CS71	4	2	W	70	131	165.5	114	6	3	831.41	17.2
358	CS51	4	2	W	72	129	175.5	74	7	4	441.79	13.7
359	CS122	4	2	bR	70	172	139	157	7	1	2380.19	21.4
360	CS10	4	2	R	68	112	108	94	8	7	1140.84	13.4
361	CS38	4	2	W	70	105	162	114	8	4	1344.26	18.7
362	CS162	4	2	R	70	109	201.5	86	7	1	1233.67	21.9
363	CS166	4	2	W	75	13	162	17	8	3	200.79	14.1
364	CS116	5	2	W	75	36	179.5	48	5	2	1818.15	24.2
365	CS249	5	2	R	72	132	182	129	6	2	1853.36	23.5
366	CS205	5	2	bR	72	43	120.5	42	7	7	603.81	12.8
367	CS134	5	2	R	70	121	135.5	109	7	5	2049.42	16.7
368	CS272	5	2	R	72	153	124.5	130	6	6	2239.51	19.8
369	CS52	5	2	W	75	96	141	94	6	3	536.67	13.9
370	CS240	5	2	R	82	3	125	6	5	6	103.31	12.2
371	CS232	5	2	W	75	67	133	101	5	5	1054.25	18.7
372	CS87	5	2	R	70	108	192	151	7	4	1093.18	16.9
373	CS88	5	2	R	70	147	144	147	8	6	1236.68	22.2
374	P850029	10	2	W	72	61	122	62	5	3	754.89	11.4
375	CS267	10	2	R	70	33	168	71	5	5	853.9	16.4
376	CS11	10	2	W	75	73	169	77	7	4	1038.12	14.1
377	CS233	10	2	W	72	13	126.5	11	8	4	270.46	14.7
378	CS149	10	2	R	75	90	136.5	83	6	7	958.7	14.8
379	CS195	10	2	R	75	78	173	43	7	4	1046.79	18.2
380	CS245	10	2	R	72	33	138.5	55	6	5	957.29	13.9
381	CS23	10	2	R	72	122	135	125	7	5	2158.1	13.6
382	CS57	10	2	R	70	152	122.5	135	6	4	2523.64	19
383	CS117_bR	10	2	bR	68	77	143	94	6	1	2643.19	19.4
384	CS117_W	10	2	W	68	77	143	94	6	1	2643.19	19.4
385	CS103	10	2	W	79	101	186	93	5	3	1615.34	17.3
386	CS108	10	2	R	75	9	140	18	3	6	376.18	16.2
387	CS46	10	2	bR	68	89	129.5	92	8	5	1022.13	20
388	CS25	10	2	R	63	95	120	96	8	3	1990.87	18.2
390	CS203	10	2	R	68	48	102.5	63	6	4	1051.28	10.6
391	CS113	10	2	W	72	106	166.5	97	8	5	593.64	14.6
392	CS165	10	2	R	72	87	172.5	87	7	4	618.46	12.6
393	CS55	10	2	bR	63	85	141.5	97	8	5	1077.98	19.2
394	CS74	5	2	R	72	81	134	98	6	2	1518.44	15.2
395	CS204	5	2	R	77	72	110	64	6	5	449	8.6
396	CS69	5	2	R	75	37	150	74	8	4	374.86	12.5
397	CS93	5	2	W	70	72	117	81	8	4	918.85	12
398	CS84	5	2	R	61	105	166	107	8	4	1376.15	19.8
399	CS29	5	2	W	72	81	142.5	90	7	3	1343.69	14.4
400	CS209	5	2	W	65	61	162.5	104	8	3	628.46	14
401	CS53	5	2	W	72	61	145.5	81	8	4	1126.39	20.3
402	CS99	5	2	R	65	109	140.5	118	8	2	1178.76	22.9
403	CS274	5	2	R	70	26	128.5	39	6	2	782.69	17.5
404	Tannin	1	1	R	NA	NA	NA	NA	NA	NA	NA	NA

## Sheet: NIRS
Sample ID	Genotype	iblk	Rep	Pericarp	Protein	Starch	Fat	Amylose	Energy	IVSD	Amylopectin
1	CS262_R	1	1	R	12.48	66.16	2.4	9.29	4103.88	49.91	93.8
2	CS262_W	1	1	W	12.56	66.25	2.96	8.4	4139.24	50.78	94.06
3	CS81	1	1	W	11.4	63.42	2.48	7.74	4043.91	52.58	94.91
4	CS142	1	1	W	11.53	65.65	2.7	6.96	4059.72	52.96	93.12
5	CS89	1	1	W	11.51	66.45	2.56	7.4	4072.44	50.63	92.68
6	CS267	1	1	R	12.37	66	2.13	7.77	4069.29	50.79	92.99
7	CS79	1	1	R	11.88	65.23	2.26	6.22	4033.57	53.93	91.77
8	CS102	1	1	W	11.94	64.75	1.49	8.24	4019.37	51.92	92.23
9	CS197	1	1	W	12.18	65.44	2.39	4.79	4046.87	53.33	93.36
10	CS183	1	1	W	12.78	61.76	3.17	9.33	4061.18	53.66	89.48
11	CS88	1	1	R	13.44	61.72	2.34	9.68	4071.4	52.87	90.75
12	CS249	6	1	R	11.94	65.72	2.01	13.49	4099.72	47.95	87.14
13	CS167	6	1	W	12.13	65.58	2.46	6.67	4090.88	50.91	93.36
14	CS175	6	1	W	11.84	62.67	3	22.96	4010.36	53.84	71.68
15	CS239	6	1	R	12	66.75	1.85	9.75	4061.67	50.16	90.39
16	CS252	6	1	R	12.01	66.31	2.47	9.42	4060.45	52.11	91.14
17	CS195	6	1	R	12.24	65.98	2.17	8.32	4075.89	50.26	91.4
18	CS51	6	1	W	11.93	61.23	2.42	3.27	4023.03	54.06	96.88
19	CS59	6	1	W	11.59	65.02	2.65	7.5	4076.54	51.85	92.08
20	CS101	6	1	R	12.2	65.9	2.02	7.88	4059.95	51.02	93.2
21	CS261	6	1	bR	12.55	65.09	2.47	11.04	4103.21	50.67	90.56
22	CS82	6	1	R	11.93	65.26	1.95	11.11	4044.37	51.11	88.72
23	CS18	6	1	bR	12.75	61.89	2.51	10.44	4112.39	50.5	91.47
24	CS61	6	1	R	12.05	66.81	2.06	11.01	4078.65	48.81	89.63
25	CS234	6	1	W	10.93	66.43	2.06	9.2	3977.28	54.49	88.29
26	CS36	6	1	R	11.44	63.41	2.15	11.22	4028.79	52.93	87.99
27	CS71	6	1	W	11.51	66.41	2.15	9.13	4027.13	52.47	90.22
28	CS275	6	1	R	11.46	66.39	2.09	4.21	3991.3	54.86	89.57
29	CS272	6	1	R	12.49	65.43	2.22	9.64	4080.59	51.69	89.59
30	P850029	6	1	W	11.61	63.91	2.29	8.88	3999.63	54.39	89.03
31	CS278	1	1	W	11.52	64.48	3.03	5.21	4026.2	54.71	90.06
32	CS244	1	1	W	10.8	67.86	2.78	7.96	4053.77	52.49	90.99
33	CS281	1	1	bR	12.98	65.24	2.21	8.77	4124.94	47.92	89.77
34	CS279	1	1	W	11.08	67.68	2.24	6.75	4002.16	53.96	88.46
35	CS209	1	1	W	12.45	66.18	2.29	7.94	4077.71	50.36	91.2
36	CS72	1	1	W	11.73	67.17	2.54	11.25	4100.03	47.83	87.3
37	CS246	1	1	R	12.02	65.41	2.22	11.55	4086.63	49.38	90.39
38	CS125	1	1	W	11.47	67.28	2.95	8.47	4076.31	52.5	91.08
39	CS162	1	1	R	9.67	68.44	1.86	12.26	4001.88	50.49	89.39
40	CS106	2	1	bR	12.13	66.98	2.15	8.88	4091.75	47.62	91.96
41	CS93	2	1	W	12.66	66.02	2.3	10.37	4075.15	52	89.17
42	CS20	2	1	R	13.28	63.62	2.4	10.06	4094.14	51.69	88.52
43	CS34	2	1	W	11.72	64.9	2.58	7.21	4016.88	54.78	88.64
44	CS103	2	1	W	12.07	65.52	2.31	11.15	4061.72	52.6	88.08
45	CS69	2	1	R	11.12	62.45	1.69	12.84	4019.22	52.51	88.29
46	CS104_R	2	1	R	11.05	67.58	2.46	6.14	4057.14	51.73	92.23
47	CS104_W	2	1	W	10.21	69.36	2.85	6.08	4043.3	54	91.45
48	CS98	2	1	R	10.93	67.85	1.95	6.99	4039.08	51.43	93.44
49	CS160	2	1	W	12.7	64.51	2.47	8.87	4076.46	52.52	90.62
50	CS10	2	1	R	13.16	62.98	2.04	10.06	4075.09	51.92	89.3
51	CS26	7	1	bR	12.23	64.89	2.8	10.08	4134.08	50.27	89.44
52	CS243	7	1	W	11.52	63.56	2.77	3.36	3984.35	55.34	91.99
53	CS245	7	1	R	12.06	66.83	2.37	8.16	4061.73	52.75	89.74
54	CS221	7	1	R	13.65	59.5	2.89	2.5	4075.68	52.16	95.87
55	CS189	7	1	R	12.1	62.15	1.69	9.82	4002.85	54.62	90
56	CS253	7	1	R	11.52	67.06	2.1	6.32	4041.69	52.82	91.74
57	CS204	7	1	R	12.28	65.25	1.99	9.28	4047.38	53.11	88.4
58	CS159	7	1	R	12.56	64.57	2.12	9.59	4040.79	53.7	87.68
59	CS126	7	1	R	12.24	64.82	2.83	7.61	4086.68	53.18	92.32
60	CS207	7	1	bR	11.34	68.28	2	7.57	4061.03	49.74	92.73
61	CS265	7	1	W	11.42	65.14	1.98	7.54	4013.81	54.38	91.8
62	CS240	7	1	R	13.35	57.09	1.48	10.02	4019.38	54.04	91.32
63	CS284	7	1	R	11.32	67.43	2.71	4.73	4045.47	53.64	91.48
64	CS150	7	1	W	12.16	65.07	3.09	3.42	4073.29	53.54	95.63
65	CS2	7	1	R	12.48	63.06	2.58	3.79	4041.32	54.24	95.05
66	CS219	7	1	W	11.27	64.41	2.96	13.27	4018.15	54.37	83.23
67	CS136	7	1	W	11.42	67.95	2.52	7.75	4073.19	50.31	93.27
68	CS166	7	1	W	12.29	66.99	2.65	3.83	4065.09	53.21	92.53
69	CS157	2	1	R	13.9	64.56	2.33	9.89	4126.08	49.71	90.01
70	CS55	2	1	bR	13.53	65.5	2.02	7.85	4105.7	48.57	90.81
71	CS172	2	1	R	12.16	66.63	2.53	7.65	4100.7	50.44	93.39
72	CS277	2	1	R	11.26	66.33	2.9	8.19	4068.25	52.53	88.84
73	CS257	2	1	W	12.71	64.78	2.28	8.7	4071.84	51.71	89.26
74	CS86	2	1	R	12.74	64.69	2.1	7.07	4038.34	53.5	91.2
75	CS32	2	1	W	12	67.7	2.67	8.87	4097.91	49.46	93.12
77	CS233	3	1	W	13.31	62.57	2.56	5.46	4008.42	55.56	91.25
78	CS8	3	1	W	12.1	67.95	1.87	7.5	4052.04	49.33	90.68
79	CS260	3	1	W	12.3	61.79	2.16	10.47	4042.22	52.63	90.41
80	CS49	3	1	W	11.25	61.49	2.99	4.82	3998.82	54.46	92.07
81	CS248	3	1	W	11.02	67.92	2.72	7.93	4042.03	53.54	88.77
82	CS57	3	1	R	12.45	63.22	2.84	11.9	4121.71	50.17	89.69
83	CS92	3	1	W	11.6	67.53	2.51	7.97	4067.6	52.52	91.45
84	CS144	3	1	W	12.85	65.71	2.65	6.98	4071.77	52.9	91.37
85	CS206	3	1	R	13.32	63.43	2.63	9.02	4063.33	54.12	89.06
86	CS31	3	1	R	12.13	65.41	2.16	12.39	4082.34	50.72	90.21
87	CS25	8	1	R	12.53	66.81	2.02	10.81	4064.95	51.15	89.68
88	CS41	8	1	W	11.54	67.03	2.22	11.32	4041.42	51.25	88.31
89	CS276	8	1	W	10.79	66.78	2.41	8.22	4001.23	54.32	89.63
90	CS50	8	1	R	11.32	66.45	2.12	9.98	4074.75	49.9	90.28
91	CS198	8	1	W	11.37	67.31	2.41	7.11	4027.99	53.11	91.36
92	CS274	8	1	R	11.38	67.4	2	9.62	4005.04	53.84	88.32
93	CS17	8	1	R	11.77	65.15	2.66	6.5	4044.88	53.62	90.42
94	CS40	8	1	R	12.7	63.2	2.74	1.52	4042.42	53.3	97.03
95	CS73	8	1	R	12.3	63.27	2.26	6.04	4046.41	52.99	93
96	CS11	8	1	W	11.48	67.41	2.47	7.27	4050.86	52.35	91.71
97	CS225	8	1	W	12.46	66.14	2.63	3.08	4055.31	54.17	93.84
98	CS151	8	1	bR	11.87	65.7	2.24	6.08	4073.26	51.38	93.76
99	CS84	8	1	R	12.12	65.77	2.43	9.02	4073.01	51.96	91.38
100	CS199	8	1	W	11.25	67.18	2.58	4.85	4046.65	53.31	95.99
101	CS182	8	1	R	13.45	65.07	1.65	8.58	4081.63	50.12	91.16
102	CS122	8	1	bR	12.87	63.76	2	10.3	4087.75	49.52	92.71
103	CS271	8	1	R	11.6	67.28	2.5	7.35	4072.32	51.22	93.74
104	CS141	8	1	R	12.08	64.85	2.72	4.36	4066.86	52.84	95.28
105	CS76	8	1	R	11.53	63.97	3.04	0.47	4011.3	53.85	94.26
106	CS80	3	1	R	10.61	67.5	2.33	2.75	4013.01	53.92	95.77
107	CS53	3	1	W	10.41	67.47	3.04	3.23	4043.63	53.59	96.3
108	CS236	3	1	W	11.85	65.42	2.09	8.46	4071.82	50.18	93.72
109	CS116	3	1	W	10.8	67.86	2.59	6.8	4053.96	51.88	93.42
110	CS96	3	1	R	10.51	69.54	1.96	6.65	4045.13	47.2	93.19
111	CS145	3	1	W	11.64	62.31	2.43	8.28	4037.04	54.03	92.04
112	CS21	3	1	R	11.89	64.21	2.72	3.02	4056.04	53.21	93.7
113	CS111	3	1	R	11.83	60.02	2.12	9.57	3988.68	55.19	91.29
114	CS12_R	3	1	R	10.31	64.48	2.25	6.22	4000.12	53.72	93.55
115	CS12_W	3	1	W	10.3	66.37	2.25	9.62	4001.47	53.76	90.07
116	CS190	3	1	R	NA	NA	NA	NA	NA	NA	NA
117	CS155	4	1	R	11.61	68	1.49	5.57	4022.94	50.04	93.26
118	CS228	4	1	R	11.92	64.15	2.45	11.07	4052.55	52.38	88.38
119	CS23	4	1	R	11.12	66.46	2.36	10.16	4032.62	52.86	89.22
120	CS194	4	1	R	10.65	65.15	1.59	8.74	4002.35	51.49	91.95
121	CS19	4	1	W	12.08	65.65	3.17	8.95	4111.68	51.69	91.42
122	CS78	4	1	W	12.49	67.95	2.29	7.32	4069.25	50.85	92.26
123	CS46	4	1	bR	11.58	66.05	2.3	10.86	4092.93	48.61	90.3
124	CS139	4	1	bR-R	11.7	67.75	1.85	8.77	4045.48	49.24	92.37
125	CS75	4	1	W	10.46	67.1	2.6	7.18	4017.22	53.36	89.25
126	CS119	4	1	R	13.53	63.95	2.3	8.41	4118.56	50.17	94.06
127	CS229	9	1	R	11.3	66.18	2.38	10.44	4058.56	51.4	89.94
128	CS114	9	1	W	14.01	63.55	2.25	8.11	4096.27	50.38	93.96
129	CS181	9	1	R	10.51	68.07	2.14	10.27	4056.6	49.54	91.18
130	CS37	9	1	W	10.58	67.36	2.66	9.27	4041.08	53.56	92.46
131	CS74	9	1	R	11.54	67.15	2.14	9.18	4068.08	49.26	91.3
132	CS38	9	1	W	11.11	67.88	2.71	6.11	4023.54	53.28	92.16
133	CS242	9	1	W	12.05	64.22	2.03	5.71	3969.9	55.18	92.17
134	CS287	9	1	W	10.9	68.78	2.15	6.7	4017.88	52.37	92.15
135	CS205	9	1	bR	11.53	64.7	2.33	8.12	4035.67	52.2	91.43
136	CS143_R	9	1	R	10.75	68.1	2.08	9.78	4012.26	52.54	89.58
137	CS143_W	9	1	W	11.26	68.5	2.06	8.26	4012.36	52.45	90.9
138	CS113	9	1	W	11.33	67.17	2.22	6.34	4044.83	52.11	94.44
139	CS135	9	1	R	11.06	68.09	2.1	9.76	4070.27	47.99	89.84
140	CS67_R	9	1	R	11.78	66.17	2.66	8.79	4078.34	52.49	91.17
141	CS67_W	9	1	W	11.59	65.48	2.84	6.82	4070.28	52.37	94.09
142	CS165	9	1	R	10.77	66.4	1.89	9	4013.69	52.49	90.75
143	CS192	9	1	R	14	61.97	2.97	6.28	4105.03	52.84	93.56
144	CS264	9	1	W	12.34	65.46	2.84	2.98	4050.98	54.08	92.87
145	CS186	9	1	W	11.89	63.66	2.49	9.37	4066.29	53.11	92.23
146	CS129	9	1	R	10.86	66.4	2.09	10.42	4062.39	50.38	90.86
147	CS231	9	1	bR	11.42	67.69	2.11	10.46	4066.79	48.09	90.83
148	CS222	9	1	W	11.18	63.99	2.64	22.3	3989.32	55.42	73.98
149	CS180_R	4	1	R	13.3	64.86	2.22	9.72	4065.38	52.74	90.14
150	CS180_W	4	1	W	13.13	63.46	2.32	7.92	4054.42	53.8	91.32
151	CS110	4	1	W	11.17	66.31	2.51	8.58	4066.99	51.3	93.15
152	CS148	4	1	W	11.44	67.29	2.72	7.16	4044.96	53.55	91.2
153	CS210	4	1	W	10.98	67.3	2.57	2.5	4001.87	54.3	92.58
154	CS118	4	1	W	11.54	66.61	2.77	10.23	4084.8	52.67	89.73
155	CS13	4	1	W	10.99	67.79	2.48	8.93	4025.71	53.09	90.41
156	CS107	4	1	R	11.08	68.43	1.96	7.45	4058.79	49.45	92.58
157	CS99	4	1	R	10.4	69.05	2.14	8.75	4054.86	49.99	92.92
158	CS232	4	1	W	NA	NA	NA	NA	NA	NA	NA
159	CS263	4	1	W	10.78	66.8	2.54	9.84	4036.2	53.78	91.17
160	CS56	5	1	W	11.19	65.09	2.53	12.32	4053.71	52.6	89.56
161	CS24	5	1	R	12.66	64.4	2.07	10.93	4062.8	51.95	90.13
162	CS203	5	1	R	11.51	66.66	2.46	9.54	4072.65	51.44	91.17
163	CS5	5	1	R	10.39	66.25	2.13	8.41	4034.83	52.31	91.96
164	CS29	5	1	W	10.32	69.5	2.61	7.63	4039.61	52.57	91.94
165	CS60	5	1	W	11.64	66.4	2.77	7.47	4070.7	53.11	93.55
166	CS187	5	1	W	10.89	67.36	2.67	5.52	4024.32	53.95	89.48
167	CS87	5	1	R	10.78	67.77	2.29	9.43	4078.72	50.2	90.9
168	CS241	5	1	W	11.08	66.95	2.65	7.55	4039.58	52.87	93.75
169	CS64	5	1	R	10.86	68.26	2.01	8.73	4033.73	51.35	91.82
170	CS121	10	1	W	11.51	67.01	2.46	4.8	4047.42	52.9	95.11
171	CS179	10	1	R	11.61	64.61	2.68	6.78	4052.25	52.98	93.92
172	CS16	10	1	R	10.69	67.38	2.9	7.69	4070.41	52.61	90.92
173	CS66	10	1	R	10.86	68.31	1.93	8.61	4032.46	50.16	91.92
174	CS134	10	1	R	11.17	66.61	2.52	10	4059.64	52.38	92.32
175	CS97	10	1	W	10.65	64.77	2.15	10.73	4026.34	52.16	94.03
176	CS105	10	1	R	10.83	67.94	2.77	8.97	4071.19	51.67	90.92
177	CS4	10	1	W	12.15	66.01	2.44	9.05	4076.53	51.03	92.11
178	CS213	10	1	W	13.28	65.62	2.78	6.42	4104.31	51.74	94.16
179	CS108	10	1	R	12.04	66.13	2.14	8.77	4051.34	52.56	91.44
180	Tx2911	10	1	bR	12.18	64.19	2.25	3.76	4031.57	54.51	93.19
181	CS52	10	1	W	10.8	62.85	2.29	4.64	3937.26	55.86	91.25
182	CS283	10	1	W	10.88	68.31	2.3	5.65	4026.01	53.2	93.27
183	CS168	10	1	R	12.65	63.9	2.7	4.9	4055.03	54.08	93.6
184	CS100	10	1	W	10.97	66.95	2.22	3.37	3994.05	55.14	92.7
185	CS149	10	1	R	10.62	67.2	1.83	5.22	3990.67	54.07	93.01
186	CS112	10	1	R	10.7	66.94	2.1	5.23	3995.94	54.58	93.74
187	CS127	10	1	bR-R	11.69	64.02	2.51	12.64	4078.72	51.19	88.45
188	CS251	10	1	W	10.77	66.54	2.01	9.03	4001.84	54.27	90.63
189	CS137	10	1	R	11.35	64.75	2.51	2.61	3983.67	55.6	91.96
190	CS268	5	1	R	13.59	60.58	2.87	12.99	4164.85	49.54	89.12
191	CS280	5	1	W	11.69	65.86	2.41	7.37	4054.57	53.19	92.87
192	CS131	5	1	R	12.83	64.5	2.66	1.95	4057.11	54.59	96.2
193	CS191	5	1	R	12.78	62.75	1.93	9.35	4034.54	53.53	91.52
194	CS94	5	1	W	12.35	66.19	2.56	4.27	4012.6	54.96	93.85
195	CS185	5	1	W	11.56	66.85	2.62	0.98	4007.98	56.01	94.86
196	CS229	5	1	R	12.37	63.26	3.05	7.63	4105.96	52.63	91.78
197	CS255	5	1	R	10.84	67.77	2.1	10.11	4046.35	50.48	92.3
198	CS117_bR	5	1	bR	10.81	67.24	2.34	9.98	4074.28	51.21	93.13
199	CS117_W	5	1	W	10.73	69.42	2.54	9.99	4071.2	51.18	90.22
200	CS258_R	5	1	R	11.75	67.34	2.2	8.7	4072.64	50.46	92.22
201	CS258_W	5	1	W	11.65	67	2.56	7.5	4068.16	52.08	91.12
202	CS60	1	2	W	11.76	67.66	2.52	8.36	4081.22	51.87	92.83
203	CS139	1	2	bR-R	11.81	65.8	1.99	8.75	4052.62	51.47	93.08
204	CS265	1	2	W	11.73	66.83	1.61	9.7	4012.85	52.97	90.12
205	CS141	1	2	R	10.65	66.79	2.67	4.54	4011.75	53.67	92.79
206	CS199	1	2	W	10.29	68.6	2.71	3.19	4003.01	54.65	94.56
207	CS114	1	2	W	12.64	66.68	2.6	5.94	4093.33	51.49	96.26
208	CS12_R	1	2	R	11	67.62	2.09	14.51	4033.39	54.14	86.68
209	CS12_W	1	2	W	11.63	65.01	2.88	5.02	4047.39	53.74	95.43
210	CS2	1	2	R	11.58	65.17	2.35	7.02	4016.78	54.33	94.81
211	CS190	1	2	R	10.91	67.63	2.29	9.37	4024.49	52.9	91.63
212	CS101	1	2	R	11.83	65.81	2.26	9.76	4027.06	54.44	90.5
213	CS225	6	2	W	12.28	68.03	2.41	4.72	4046.04	53.83	94.73
214	CS189	6	2	R	11.51	66.18	1.83	9.97	4015.74	53.34	91.5
215	CS126	6	2	R	11.84	65.46	2.75	5.76	4049.27	54.48	96.2
216	CS20	6	2	R	12.29	64.32	2.59	11.02	4107.7	51.75	90.47
217	CS49	6	2	W	12.46	62.09	3.08	3.24	4032.08	54.64	96.47
218	CS72	6	2	W	11.12	68.13	2.57	9.23	4071.7	51.62	92.78
219	CS56	6	2	W	11.73	63.13	2.5	8.65	4049.95	53.82	94.06
220	CS67_R	6	2	R	12.42	65.61	2.56	8.76	4087.48	52.01	93.78
221	CS67_W	6	2	W	11.38	64.6	2.77	8.81	4052.24	53.26	93.69
222	CS32	6	2	W	11.82	67.13	2.78	10.06	4091.52	52.92	92.42
223	CS82	6	2	R	10.53	68.85	1.64	7.87	4017.39	51.86	93.03
224	CS264	6	2	W	11.77	67.38	2.7	4.2	4031.99	54.84	94.13
225	CS75	6	2	W	10.67	65.97	2.65	4.42	4036.83	53.92	93.83
226	CS110	6	2	W	11.87	62.88	2.15	10.33	4071.61	52.63	92.95
227	CS4	6	2	W	11.93	65.49	2.37	8.54	4065.66	52.94	92.53
228	CS278	6	2	W	10.42	67.1	2.65	3	3972.38	55.96	96.15
229	CS275	6	2	R	11.84	67.06	2.1	2.59	4017.28	55.71	94.21
230	CS251	6	2	W	11.52	62.32	2.21	17.78	3977.27	55.79	80.92
231	CS191	6	2	R	12.79	65.04	2.06	7.01	4065.35	53.07	94.85
232	CS260	6	2	W	11.15	65.37	2.27	11.57	4044.6	53.93	89.77
233	CS198	6	2	W	10.88	67.78	2.31	5.74	4013.99	55.23	93.87
234	Tx2911	1	2	bR	11.86	66.68	2.01	7.44	4058.8	52.36	94.85
235	CS104_R	1	2	R	11.37	67.72	2.54	7.13	4078.55	51.9	92.96
236	CS104_W	1	2	W	11.21	68.27	2.61	7.55	4066.9	53.22	91.62
237	CS252	1	2	R	11.02	67.55	2.51	7.71	4049.38	53.13	93.64
238	CS172	1	2	R	11.59	66.63	2.42	9.1	4054.55	53.44	91.26
239	CS19	1	2	W	12.93	64.66	3.01	8.38	4126.43	52.7	94.16
240	CS229	1	2	R	12.03	64.24	2.82	7.32	4102.98	52.69	94.13
241	CS135	1	2	R	11.43	66.44	2	8.75	4073.39	50.15	93.55
242	CS79	1	2	R	11.76	66.05	2.41	3.05	4015.29	55.1	95.54
243	CS112	1	2	R	11.09	64.45	2.12	3.97	3979.2	55.5	96.08
244	CS246	1	2	R	11.21	66.92	1.9	10.92	4050.45	51.72	92.03
245	CS236	2	2	W	11.66	65.92	2.21	7.78	4066.71	52.14	94.35
246	CS137	2	2	R	11.9	64.66	2.08	10.06	4040.46	54.48	90.11
247	CS255	2	2	R	11.33	67.42	2.23	9.95	4071.53	50.31	92.92
248	CS194	2	2	R	10.45	66.28	1.56	9.96	4013.09	51.73	92.93
249	CS37	2	2	W	11.22	67.84	2.61	8.37	4066.63	53.11	93.68
250	CS159	2	2	R	11.96	65.75	2.05	11.04	4035.99	54.03	89.48
251	CS16	2	2	R	11.76	64.06	3.08	8.14	4084.48	53.49	93.22
252	CS102	2	2	W	10.95	68.51	2.1	6.31	3989.48	54.15	94.34
253	CS143_R	2	2	R	11.45	66.63	1.96	6.92	4000.22	54.47	92.8
254	CS143_W	2	2	W	10.95	68.77	1.79	9.48	4012.57	52.35	92.88
255	CS131	2	2	R	11.71	65.17	2.53	2.77	4031.13	54.7	94.82
256	CS66	7	2	R	11.09	67.14	2.02	10.13	4060.98	50.81	92.84
257	CS261	7	2	bR	12.28	65.67	2.26	8.51	4073.78	52.27	92.49
258	CS175	7	2	W	12.25	61.81	2.91	19.45	4006.6	54.87	76.55
259	CS31	7	2	R	11.15	67.12	2.28	10.68	4062.09	51.59	91.6
260	CS13	7	2	W	11.77	67.23	2.44	6.68	4044.99	53.61	93.64
262	CS197	7	2	W	11.43	66.14	3.03	12.94	4017.31	54.76	83.95
263	CS100	7	2	W	11.54	64.88	2.82	9.47	4008.67	55.66	87.8
264	CS41	7	2	W	10.92	67.83	2.41	10.23	4046.84	52.69	90.04
265	CS186	7	2	W	12.17	57.19	1.57	12	3983.34	55.11	93.02
266	CS242	7	2	W	11.49	61.81	2.37	8.57	3937.29	55.63	88.42
267	CS34	7	2	W	10.86	63.28	2.49	9.79	3945.96	55.68	88.83
268	CS150	7	2	W	11.32	63.77	3.01	18.79	3998.92	54.29	74.26
269	CS94	7	2	W	12.19	65.07	2.13	6.07	3982.56	55.67	92.61
270	CS92	7	2	W	12.22	63.18	2.39	5.78	4037.7	54.84	94.55
271	CS26	7	2	bR	11.88	66.3	2.17	11.47	4094	49.32	91.04
272	CS280	7	2	W	11.22	66.46	2.23	6.35	4016.63	54.7	92.53
273	CS183	7	2	W	12.63	63.54	3.19	18.44	4035.03	54.96	79
274	CS119	7	2	R	12.29	65.51	2.1	10.22	4092.56	51.2	93.24
275	CS167	2	2	W	10.75	67.54	2.64	7.67	4043.17	54.41	92.65
276	CS206	2	2	R	13.33	64.67	2.49	7.68	4091.09	53.53	93.71
277	CS257	2	2	W	11.91	63.28	1.98	9.07	4009.69	54.02	92.51
278	CS228	2	2	R	10.51	61.42	2.1	12.65	3944.53	54.66	85.81
279	CS221	2	2	R	13.9	62.13	2.34	8.66	4079.45	53.36	92.62
280	CS76	2	2	R	11.16	67.24	2.39	7.02	4023.75	54.16	92.66
281	CS271	2	2	R	11.08	67.35	2.33	12.15	4056.82	52.27	88.97
282	CS89	2	2	W	11.32	65.87	2.44	11.76	4054	53.01	89.34
283	CS59	2	2	W	11.09	67.12	2.44	8.78	4035.79	53.74	91.7
284	CS155	3	2	R	11.98	67.31	1.51	9.33	4045.17	50.94	92.09
285	CS279	3	2	W	11.01	68.25	2.26	7.82	4019.02	54.4	92.31
286	CS239	3	2	R	11.28	67.91	1.94	8.01	4028.06	52.16	92.51
287	CS219	3	2	W	10.78	66.86	2.66	7.75	4048.11	53.31	93.39
288	CS253	3	2	R	10.57	67.82	1.85	9.76	4007.12	53.67	90.17
289	CS64	3	2	R	10.83	67.87	2.04	10.29	4028.95	53.02	90.38
290	CS187	3	2	W	11.45	64.82	3.26	1.95	4023.37	54.65	94.13
291	CS287	3	2	W	10.82	66.6	2.19	9.02	3990.21	54.74	90.54
292	CS105	3	2	R	11.12	67.57	2.86	11.18	4085.25	51.97	91.35
293	CS80	3	2	R	11	67.4	2.25	8.65	4024.11	54.13	91.68
294	CS234	8	2	W	9.95	68.56	2.38	2.62	3956.67	55.62	94.75
295	CS5	8	2	R	12.34	61.17	2.07	9.64	4030.34	55.28	93.37
296	CS121	8	2	W	10.75	66.98	3.12	8.54	4018.38	54.98	91.43
297	CS262_R	8	2	R	12.31	65.09	2.57	8.77	4056.69	54	92.15
298	CS262_W	8	2	W	12.13	65.09	2.49	7.52	4048.56	54.48	93.67
299	CS263	8	2	W	10.84	62.2	2.5	16.07	3978.36	55.25	86.4
300	CS243	8	2	W	11.16	62.5	2.42	9.24	3916.46	56.96	89.88
301	CS145	8	2	W	NA	NA	NA	NA	NA	NA	NA
302	CS229	8	2	R	11.47	66.57	2.79	10.15	4092.31	51.88	90.45
303	CS277	8	2	R	10.63	62.96	2.37	7.81	3990.05	54.89	90.8
304	CS231	8	2	bR	11.68	66.31	2.23	9.09	4064.96	51.31	92.55
305	CS207	8	2	bR	11.06	67.79	2.48	7.37	4047.11	52.68	94.1
306	CS86	8	2	R	12.33	65.51	1.98	9.33	4027.9	54.74	91.45
307	CS21	8	2	R	12.22	64.47	2.43	7.27	4037.69	54.8	93.07
308	CS182	8	2	R	12.93	64.23	1.95	9.1	4073.08	52.03	92.13
309	CS148	8	2	W	11.55	66.58	2.48	7.26	4014.25	55.03	91.89
310	CS18	8	2	bR	12.32	65.95	2.48	8.74	4106.04	51	93.76
311	CS185	8	2	W	11.38	63.96	2.79	3.37	3991.53	55.53	96.88
312	CS40	8	2	R	13.31	61	2.91	4.24	4029.71	54.56	95.72
313	CS179	8	2	R	11.85	63.48	2.96	3.09	4043.33	53.79	96.12
314	CS81	8	2	W	11.44	67.14	2.45	8.97	4061.55	52.22	93.31
315	CS142	3	2	W	10.55	64.24	2.35	6.62	3967.08	55.34	92.88
316	CS151	3	2	bR	11.21	66.67	2.17	10.38	4054.7	51.16	91
317	CS160	3	2	W	13.02	62.72	2.82	5.02	4063.24	54.07	96
318	CS180_R	3	2	R	12.55	62.54	2.24	7.66	4011.32	55.46	93.05
319	CS180_W	3	2	W	13.55	63.03	2.33	10.91	4051.01	54.59	90.56
320	CS144	3	2	W	12.13	65.57	2.58	6.64	4052.64	54.43	93.32
321	CS73	3	2	R	10.74	65.4	2.19	8.11	4008.18	54.03	93.73
322	CS283	3	2	W	11.45	67.7	2.06	9.87	4041.09	51.47	91.15
323	CS222	3	2	W	11.72	64.95	2.52	5.85	4008.65	55.14	92.83
324	CS106	3	2	bR	11.13	67.75	2.06	9.75	4068.41	50	91.97
325	CS8	4	2	W	12.58	67.53	1.94	10.74	4081.9	49.87	91.36
326	CS210	4	2	W	10.8	65.69	3.22	19.16	3998	54.48	74.29
327	CS213	4	2	W	13.09	65.42	2.53	6.2	4074.09	54.25	93.97
328	CS268	4	2	R	12.9	62.62	2.63	13.23	4147.25	49.83	90.45
329	CS24	4	2	R	13.32	63.22	2.18	10.08	4060.44	53.45	91.2
330	CS181	4	2	R	11.47	67.27	2.07	10.46	4078.72	50.31	92.34
331	CS127	4	2	bR-R	11.99	65.31	2.09	8.17	4068.99	51.44	92.65
332	CS276	4	2	W	10.73	65.31	2.66	3.63	3988.74	55.33	95.41
333	CS281	4	2	bR	12	65.77	2.48	10.55	4081.25	51.99	90.9
334	CS107	4	2	R	11.58	66.56	2.14	7.37	4065.43	52.11	95.01
335	CS258_R	9	2	R	12.51	67.02	2.11	10.06	4098.62	50.14	91.35
336	CS258_W	9	2	W	12.09	65.79	2.36	7.36	4046.98	54.21	92.38
337	CS78	9	2	W	12.23	66.57	2.38	7.32	4046.58	54.01	93.75
338	CS129	9	2	R	12.02	65.35	2.2	10.22	4078.58	52.89	91.97
339	CS36	9	2	R	11.21	66.87	2.16	8.34	4036.77	54.01	91.27
340	CS50	9	2	R	11.32	67.53	2.23	7.31	4070.87	51.5	95.8
341	CS192	9	2	R	14.26	63.54	2.89	7.24	4136.93	52.71	94.96
342	CS98	9	2	R	10.49	68.4	2.1	6.38	4039.84	52.67	95.69
343	CS157	9	2	R	12.51	66.31	2.16	10.18	4089.51	51.14	92.71
344	CS111	9	2	R	11.59	63.99	2	11.49	4035.03	54.64	91.84
345	CS241	9	2	W	10.45	65.04	2.19	11.22	4012.55	53.78	92.56
346	CS96	9	2	R	10.98	68.52	1.82	7.84	4054.57	48.88	92.97
347	CS244	9	2	W	10.74	68.48	2.74	4.63	4027.34	54.81	95.4
348	CS125	9	2	W	10.99	67.32	2.78	7.38	4046.12	54.9	93.86
349	CS284	9	2	R	10.86	68.39	2.47	5.11	4030.48	54.36	93.64
350	CS168	9	2	R	12.61	63.49	2.64	7.99	4086.22	53.65	93.72
351	CS118	9	2	W	12.68	62.82	3.12	4.53	4053.39	54.92	95.54
352	CS17	9	2	R	11.92	64.94	2.52	8.76	4062.03	53.84	91.48
353	CS61	9	2	R	11.16	66.9	2.27	9.67	4057.84	51.52	92.23
354	CS97	9	2	W	11.02	68.33	2.45	6.95	4056.13	52.45	95.6
355	CS248	4	2	W	11.73	66.48	2.89	5.9	4069.16	53.79	92.47
356	CS136	4	2	W	11.23	69.07	2.39	7.87	4054.66	51.61	94.6
357	CS71	4	2	W	10.78	64.79	2.23	5.11	3978.64	55.63	97.13
358	CS51	4	2	W	12.59	58.24	2.27	14.19	3986.1	55.1	88.01
359	CS122	4	2	bR	12.68	66.11	2.46	7.71	4113.53	49.95	95.71
360	CS10	4	2	R	13.04	61.56	2.3	11.01	4076.33	52.91	91.74
361	CS38	4	2	W	11.15	67.92	2.6	8.4	4029.38	53.6	92.22
362	CS162	4	2	R	10.49	67.13	1.84	8.33	4009.59	52.97	93.46
363	CS166	4	2	W	11.98	64.49	2.67	4.43	4022.44	54.88	95.67
364	CS116	5	2	W	10.5	67.49	2.04	8.61	4042.73	51.43	94.51
365	CS249	5	2	R	11.49	66.67	1.96	9.77	4082.97	47.54	91.2
366	CS205	5	2	bR	12.24	63	2.29	6.4	4033.14	54.2	93.68
367	CS134	5	2	R	12	64.45	2.64	11.1	4057.05	53.67	91.93
368	CS272	5	2	R	12.58	64.4	2.47	8.36	4075.73	52.42	93.48
369	CS52	5	2	W	10.67	65.64	2.17	5.97	3935.33	56.22	94.56
370	CS240	5	2	R	12.45	62.29	2.07	6.9	4004.41	55.23	92.99
371	CS232	5	2	W	12.13	65.91	2.51	5.08	4054.55	53.31	93.55
372	CS87	5	2	R	11.23	65.79	2.24	11.03	4043.54	53.19	90.8
373	CS88	5	2	R	13.3	63.78	2.25	10.51	4062.72	53.35	91.47
374	P850029	10	2	W	11.71	65.02	2.41	5.27	4007.73	56	94.99
375	CS267	10	2	R	12.23	65.32	2.43	9.11	4042.5	53.92	91.97
376	CS11	10	2	W	11.64	65.02	2.42	7.45	4030.11	53.62	92.68
377	CS233	10	2	W	12.94	63.57	2.6	3.79	4025.1	54.61	94.39
378	CS149	10	2	R	10.98	66.45	2.12	5.81	4012.84	53.93	94.41
379	CS195	10	2	R	11.87	67.18	2	9.19	4058.4	51.99	93.27
380	CS245	10	2	R	11.73	67.09	2.57	8.49	4069.98	52.83	91.67
381	CS23	10	2	R	11.11	66.88	2.36	8.7	4043.9	52.96	91.77
382	CS57	10	2	R	13.26	62.42	2.61	12.55	4111.28	51.92	90.92
383	CS117_bR	10	2	bR	10.16	69.47	2.55	7.19	4075.41	48.19	94.81
384	CS117_W	10	2	W	10.74	68.78	2.51	9.44	4075.94	50.57	93.18
385	CS103	10	2	W	12.26	66.05	2.3	8.56	4084.99	52.32	91.89
386	CS108	10	2	R	11.54	65.4	2.1	7.86	4006.07	55.1	93.7
387	CS46	10	2	bR	12.59	64	2.22	12.19	4098.83	51.27	91.19
388	CS25	10	2	R	13	67.67	1.78	6.83	4080.69	50.6	94.46
390	CS203	10	2	R	12.55	63.84	2.62	7.88	4067.67	53.68	91.91
391	CS113	10	2	W	11.65	65.83	2.74	1.87	4029.47	54.98	96.19
392	CS165	10	2	R	11.1	65.32	1.97	7.51	3999.91	55.04	93.48
393	CS55	10	2	bR	12.04	64.5	2.45	8.01	4063.12	52.79	93.04
394	CS74	5	2	R	12.19	63.83	2.45	7.61	4071.66	53.17	93.72
395	CS204	5	2	R	13.14	63.86	2.67	5.29	4067.31	54.42	93.11
396	CS69	5	2	R	12.35	59.81	1.95	6.01	4005.63	55	95.48
397	CS93	5	2	W	13.14	63.3	2.77	4.38	4048.48	55.47	96.66
398	CS84	5	2	R	12.23	64.71	2.44	8.03	4067.26	53.44	92.87
399	CS29	5	2	W	11.42	66.48	2.87	2.76	4044.91	54.1	97.34
400	CS209	5	2	W	12.62	65.1	2.54	6.23	4080.91	53.25	94.19
401	CS53	5	2	W	11.06	67.62	2.85	4.65	4061.12	53.12	97.66
402	CS99	5	2	R	11.18	67.82	2.53	8.02	4084.01	51.01	93.93
403	CS274	5	2	R	11.02	67.58	2.13	8.51	4047.2	51.54	93.78
404	Tannin	1	1	R	NA	NA	NA	NA	NA	NA	#N/A

## Sheet: MIC
Sample ID	Genotype	iblk	Rep	Batch	Pericarp	MIC
1	CS262_R	1	1	17	R	12.55
2	CS262_W	1	1	1	W	13.2
3	CS81	1	1	1	W	4.98
4	CS142	1	1	17	W	5.5
5	CS89	1	1	18	W	5.3
6	CS267	1	1	1	R	5.68
7	CS79	1	1	1	R	6.83
8	CS102	1	1	18	W	10.5
9	CS197	1	1	18	W	5.55
10	CS183	1	1	18	W	6.025
11	CS88	1	1	18	R	5.775
12	CS249	6	1	1	R	NA
13	CS167	6	1	1	W	5.8
14	CS175	6	1	1	W	5.73
15	CS239	6	1	18	R	7.05
16	CS252	6	1	1	R	5.48
17	CS195	6	1	18	R	10.2
18	CS51	6	1	18	W	9.1
19	CS59	6	1	18	W	5.075
20	CS101	6	1	18	R	5.925
21	CS261	6	1	18	bR	12.55
22	CS82	6	1	2	R	9.5
23	CS18	6	1	2	bR	6.31
24	CS61	6	1	2	R	9.85
25	CS234	6	1	2	W	9.46
26	CS36	6	1	2	R	5.74
27	CS71	6	1	2	W	9.95
28	CS275	6	1	2	R	10.95
29	CS272	6	1	2	R	6.1
30	P850029	6	1	2	W	6.2
31	CS278	1	1	2	W	6.43
32	CS244	1	1	2	W	10.89
33	CS281	1	1	2	bR	6.7
34	CS279	1	1	2	W	11.28
35	CS209	1	1	2	W	10.54
36	CS72	1	1	17	W	9.15
37	CS246	1	1	17	R	5.975
38	CS125	1	1	2	W	5.89
39	CS162	1	1	3	R	NA
40	CS106	2	1	2	bR	5.69
41	CS93	2	1	2	W	11.53
42	CS20	2	1	2	R	12.37
43	CS34	2	1	2	W	12.86
44	CS103	2	1	2	W	5.83
45	CS69	2	1	2	R	6.2
46	CS104_R	2	1	3	R	7.08
47	CS104_W	2	1	3	W	5.68
48	CS98	2	1	3	R	6.03
49	CS160	2	1	3	W	5.65
50	CS10	2	1	17	R	6.5
51	CS26	7	1	17	bR	6.725
52	CS243	7	1	3	W	5.1
53	CS245	7	1	3	R	6.25
54	CS221	7	1	3	R	6.05
55	CS189	7	1	3	R	6.1
56	CS253	7	1	3	R	5.85
57	CS204	7	1	3	R	7.05
58	CS159	7	1	3	R	5.73
59	CS126	7	1	3	R	6.38
60	CS207	7	1	3	bR	5.88
61	CS265	7	1	3	W	4.35
62	CS240	7	1	3	R	6.23
63	CS284	7	1	3	R	5.65
64	CS150	7	1	3	W	5.65
65	CS2	7	1	3	R	12.8
66	CS219	7	1	3	W	NA
67	CS136	7	1	3	W	9.5
68	CS166	7	1	3	W	9.85
69	CS157	2	1	3	R	6.05
70	CS55	2	1	4	bR	12.45
71	CS172	2	1	4	R	6.925
72	CS277	2	1	4	R	17.1
73	CS257	2	1	4	W	5.475
74	CS86	2	1	4	R	11.95
75	CS32	2	1	4	W	10.9
77	CS233	3	1	4	W	10.45
78	CS8	3	1	4	W	4.575
79	CS260	3	1	4	W	5.6
80	CS49	3	1	4	W	6.225
81	CS248	3	1	4	W	6.425
82	CS57	3	1	18	R	6.3
83	CS92	3	1	4	W	15.1
84	CS144	3	1	4	W	11.2
85	CS206	3	1	4	R	6.15
86	CS31	3	1	4	R	7
87	CS25	8	1	4	R	6.625
88	CS41	8	1	4	W	9.3
89	CS276	8	1	4	W	9.9
90	CS50	8	1	4	R	11.45
91	CS198	8	1	4	W	12.05
92	CS274	8	1	4	R	7.225
93	CS17	8	1	4	R	6.85
94	CS40	8	1	4	R	5.85
95	CS73	8	1	5	R	14.2
96	CS11	8	1	5	W	10.75
97	CS225	8	1	5	W	13.45
98	CS151	8	1	5	bR	13.4
99	CS84	8	1	5	R	11.25
100	CS199	8	1	5	W	10.45
101	CS182	8	1	5	R	7.225
102	CS122	8	1	18	bR	6.2
103	CS271	8	1	5	R	6.5
104	CS141	8	1	5	R	6.725
105	CS76	8	1	5	R	10.15
106	CS80	3	1	5	R	10.45
107	CS53	3	1	5	W	10.9
108	CS236	3	1	5	W	10.85
109	CS116	3	1	5	W	10.25
110	CS96	3	1	5	R	11.45
111	CS145	3	1	5	W	5.675
112	CS21	3	1	5	R	13.05
113	CS111	3	1	5	R	6.725
114	CS12_R	3	1	5	R	13.95
115	CS12_W	3	1	5	W	11.35
116	CS190	3	1		R	NA
117	CS155	4	1	5	R	NA
118	CS228	4	1	5	R	16.35
119	CS23	4	1	6	R	5.9
120	CS194	4	1	6	R	11.85
121	CS19	4	1	6	W	9.7
122	CS78	4	1	6	W	7.45
123	CS46	4	1	6	bR	6.4
124	CS139	4	1	6	bR-R	11.8
125	CS75	4	1	6	W	6.425
126	CS119	4	1	18	R	12.4
127	CS229	9	1	6	R	8.025
128	CS114	9	1	6	W	10.55
129	CS181	9	1	18	R	5.3
130	CS37	9	1	6	W	11.8
131	CS74	9	1	6	R	8.6
132	CS38	9	1	6	W	5.275
133	CS242	9	1	6	W	4.875
134	CS287	9	1	6	W	3.525
135	CS205	9	1	6	bR	3.288
136	CS143_R	9	1	6	R	4.95
137	CS143_W	9	1	6	W	10.15
138	CS113	9	1	6	W	7.475
139	CS135	9	1	6	R	6.1
140	CS67_R	9	1	6	R	6.225
141	CS67_W	9	1	6	W	5.575
142	CS165	9	1	6	R	2.938
143	CS192	9	1	7	R	16.45
144	CS264	9	1	7	W	12.6
145	CS186	9	1	7	W	6.825
146	CS129	9	1	7	R	6.5
147	CS231	9	1	7	bR	NA
148	CS222	9	1	7	W	6.3
149	CS180_R	4	1	7	R	7.575
150	CS180_W	4	1	7	W	7.8
151	CS110	4	1	7	W	5.825
152	CS148	4	1	7	W	11.5
153	CS210	4	1	7	W	11.7
154	CS118	4	1	7	W	7.75
155	CS13	4	1	7	W	11.65
156	CS107	4	1	7	R	7.1
157	CS99	4	1	7	R	13.75
158	CS232	4	1		W	NA
159	CS263	4	1	18	W	8.95
160	CS56	5	1	7	W	6.35
161	CS24	5	1	7	R	7.1
162	CS203	5	1	7	R	7.75
163	CS5	5	1	7	R	7.625
164	CS29	5	1	7	W	5.975
165	CS60	5	1	7	W	11.1
166	CS187	5	1	7	W	7.025
167	CS87	5	1	7	R	5.825
168	CS241	5	1	8	W	10.2
169	CS64	5	1	8	R	9.675
170	CS121	10	1	8	W	11.3
171	CS179	10	1	18	R	12.65
172	CS16	10	1	8	R	7.75
173	CS66	10	1	8	R	6.425
174	CS134	10	1	8	R	6.1
175	CS97	10	1	18	W	10.85
176	CS105	10	1	8	R	8.5
177	CS4	10	1	18	W	10.35
178	CS213	10	1	8	W	11.8
179	CS108	10	1	8	R	6.325
180	Tx2911	10	1	8	bR	7.675
181	CS52	10	1	8	W	9.1
182	CS283	10	1	8	W	10.9
183	CS168	10	1	18	R	5.55
184	CS100	10	1	8	W	7.5
185	CS149	10	1	8	R	8.6
186	CS112	10	1	8	R	6.675
187	CS127	10	1	8	bR-R	5.225
188	CS251	10	1	8	W	11.15
189	CS137	10	1	8	R	NA
190	CS268	5	1	8	R	9.25
191	CS280	5	1	8	W	10.55
192	CS131	5	1	9	R	7.625
193	CS191	5	1	9	R	7.2
194	CS94	5	1	9	W	10.55
195	CS185	5	1	9	W	5.575
196	CS229	5	1	9	R	5.15
197	CS255	5	1	9	R	6.825
198	CS117_bR	5	1	9	bR	6.825
199	CS117_W	5	1	9	W	5.375
200	CS258_R	5	1	9	R	5.95
201	CS258_W	5	1	9	W	5.35
202	CS60	1	2	9	W	6.275
203	CS139	1	2	9	bR-R	6
204	CS265	1	2	9	W	4.95
205	CS141	1	2	9	R	7.3
206	CS199	1	2	9	W	5.45
207	CS114	1	2	9	W	10.3
208	CS12_R	1	2	9	R	6.1
209	CS12_W	1	2	9	W	5.525
210	CS2	1	2	9	R	12.95
211	CS190	1	2	9	R	6.25
212	CS101	1	2	9	R	6.2
213	CS225	6	2	9	W	9.95
214	CS189	6	2	9	R	6.225
215	CS126	6	2	9	R	7.175
216	CS20	6	2	10	R	12.5
217	CS49	6	2	10	W	5.9
218	CS72	6	2	10	W	5.25
219	CS56	6	2	10	W	5.675
220	CS67_R	6	2	10	R	11.05
221	CS67_W	6	2	10	W	10.7
222	CS32	6	2	10	W	11.65
223	CS82	6	2	10	R	5.675
224	CS264	6	2	10	W	5.8
225	CS75	6	2	10	W	12.1
226	CS110	6	2	10	W	5.825
227	CS4	6	2	10	W	10.5
228	CS278	6	2	10	W	5.65
229	CS275	6	2	10	R	5
230	CS251	6	2	10	W	11.15
231	CS191	6	2	10	R	6.375
232	CS260	6	2	10	W	5.725
233	CS198	6	2	10	W	10.15
234	Tx2911	1	2	10	bR	6.05
235	CS104_R	1	2	10	R	7.175
236	CS104_W	1	2	10	W	6.2
237	CS252	1	2	10	R	6.1
238	CS172	1	2	10	R	7.175
239	CS19	1	2	10	W	12.4
240	CS229	1	2	11	R	7.525
241	CS135	1	2	11	R	6.825
242	CS79	1	2	11	R	6.475
243	CS112	1	2	11	R	5.775
244	CS246	1	2	11	R	6.475
245	CS236	2	2	11	W	5.9
246	CS137	2	2	11	R	NA
247	CS255	2	2	11	R	7
248	CS194	2	2	11	R	6.175
249	CS37	2	2	11	W	10.75
250	CS159	2	2	11	R	4.875
251	CS16	2	2	11	R	8.075
252	CS102	2	2	11	W	9.5
253	CS143_R	2	2	11	R	5.675
254	CS143_W	2	2	11	W	4.45
255	CS131	2	2	11	R	6.8
256	CS66	7	2	11	R	6.525
257	CS261	7	2	11	bR	6.875
258	CS175	7	2	11	W	5.675
259	CS31	7	2	11	R	6.875
260	CS13	7	2	11	W	11.1
262	CS197	7	2	11	W	5.45
263	CS100	7	2	11	W	4.975
264	CS41	7	2	11	W	10.15
265	CS186	7	2	12	W	5.5
266	CS242	7	2	12	W	5.15
267	CS34	7	2	12	W	11.55
268	CS150	7	2	12	W	6.675
269	CS94	7	2	12	W	10
270	CS92	7	2	12	W	5.725
271	CS26	7	2	12	bR	6.35
272	CS280	7	2	12	W	5.675
273	CS183	7	2	12	W	11.45
274	CS119	7	2	12	R	7.6
275	CS167	2	2	12	W	10.9
276	CS206	2	2	12	R	6.125
277	CS257	2	2	12	W	5.025
278	CS228	2	2	12	R	14.05
279	CS221	2	2	12	R	5.65
280	CS76	2	2	12	R	11.55
281	CS271	2	2	12	R	6.025
282	CS89	2	2	12	W	5.45
283	CS59	2	2	12	W	5.675
284	CS155	3	2	12	R	NA
285	CS279	3	2	12	W	5.15
286	CS239	3	2	12	R	7.15
287	CS219	3	2	12	W	NA
288	CS253	3	2	12	R	5.1
289	CS64	3	2	13	R	5.4
290	CS187	3	2	18	W	12.4
291	CS287	3	2	13	W	4.425
292	CS105	3	2	13	R	7.9
293	CS80	3	2	13	R	10
294	CS234	8	2	18	W	8.9
295	CS5	8	2	13	R	5.775
296	CS121	8	2	13	W	4.85
297	CS262_R	8	2	13	R	6.325
298	CS262_W	8	2	13	W	5.975
299	CS263	8	2	13	W	5.1
300	CS243	8	2	13	W	4.775
301	CS145	8	2		W	NA
302	CS229	8	2	13	R	6.25
303	CS277	8	2	13	R	7.35
304	CS231	8	2	13	bR	NA
305	CS207	8	2	13	bR	6.325
306	CS86	8	2	13	R	5.2
307	CS21	8	2	13	R	5.8
308	CS182	8	2	13	R	7.4
309	CS148	8	2	13	W	11.55
310	CS18	8	2	13	bR	7.075
311	CS185	8	2	13	W	9.8
312	CS40	8	2	13	R	6.925
313	CS179	8	2	13	R	6.65
314	CS81	8	2	14	W	5.275
315	CS142	3	2	14	W	5.625
316	CS151	3	2	14	bR	11.5
317	CS160	3	2	14	W	5.575
318	CS180_R	3	2	14	R	6.55
319	CS180_W	3	2	14	W	5.075
320	CS144	3	2	14	W	5.7
321	CS73	3	2	14	R	12.1
322	CS283	3	2	14	W	10.9
323	CS222	3	2	14	W	5.675
324	CS106	3	2	14	bR	6.35
325	CS8	4	2	14	W	4.85
326	CS210	4	2	14	W	5.05
327	CS213	4	2	14	W	9.85
328	CS268	4	2	14	R	7.875
329	CS24	4	2	14	R	6.025
330	CS181	4	2	14	R	6.125
331	CS127	4	2	14	bR-R	6.225
332	CS276	4	2	14	W	10.4
333	CS281	4	2	14	bR	7.15
334	CS107	4	2	14	R	6.75
335	CS258_R	9	2	14	R	5.9
336	CS258_W	9	2	14	W	5.25
337	CS78	9	2	14	W	5.225
338	CS129	9	2	15	R	3.225
339	CS36	9	2	15	R	5.6
340	CS50	9	2	15	R	11.75
341	CS192	9	2	15	R	13.3
342	CS98	9	2	15	R	6.35
343	CS157	9	2	15	R	6.2
344	CS111	9	2	15	R	7.3
345	CS241	9	2	15	W	10.2
346	CS96	9	2	15	R	10.9
347	CS244	9	2	15	W	10.9
348	CS125	9	2	15	W	11.75
349	CS284	9	2	15	R	5.675
350	CS168	9	2	15	R	6.125
351	CS118	9	2	15	W	11.05
352	CS17	9	2	15	R	6.975
353	CS61	9	2	15	R	10.8
354	CS97	9	2	15	W	11.05
355	CS248	4	2	15	W	6.65
356	CS136	4	2	15	W	6.65
357	CS71	4	2	15	W	10.2
358	CS51	4	2	15	W	9.2
359	CS122	4	2	15	bR	6.35
360	CS10	4	2	15	R	7.25
361	CS38	4	2	15	W	5.175
362	CS162	4	2	16	R	NA
363	CS166	4	2	16	W	11.75
364	CS116	5	2	16	W	10.1
365	CS249	5	2	16	R	NA
366	CS205	5	2	16	bR	6.525
367	CS134	5	2	16	R	5.9
368	CS272	5	2	16	R	6.125
369	CS52	5	2	16	W	8.7
370	CS240	5	2	16	R	6.5
371	CS232	5	2	16	W	NA
372	CS87	5	2	16	R	5.9
373	CS88	5	2	16	R	5.775
374	P850029	10	2	16	W	11.6
375	CS267	10	2	16	R	5.175
376	CS11	10	2	16	W	9.9
377	CS233	10	2	16	W	12.2
378	CS149	10	2	16	R	6.925
379	CS195	10	2	16	R	11.35
380	CS245	10	2	16	R	10.1
381	CS23	10	2	16	R	6.575
382	CS57	10	2	16	R	15.1
383	CS117_bR	10	2	16	bR	4.625
384	CS117_W	10	2	16	W	4.3
385	CS103	10	2	16	W	5.725
386	CS108	10	2	17	R	5.7
387	CS46	10	2	17	bR	7.375
388	CS25	10	2	17	R	5.675
390	CS203	10	2	17	R	7.4
391	CS113	10	2	17	W	5.725
392	CS165	10	2	17	R	5.25
393	CS55	10	2	17	bR	13.3
394	CS74	5	2	17	R	6.05
395	CS204	5	2	17	R	6.4
396	CS69	5	2	17	R	5.9
397	CS93	5	2	17	W	5.525
398	CS84	5	2	17	R	10.65
399	CS29	5	2	17	W	5.475
400	CS209	5	2	17	W	11.3
401	CS53	5	2	17	W	11.05
402	CS99	5	2	17	R	11.7
403	CS274	5	2	17	R	5.625
404	Tannin	1	1	17	R	3.225

## Sheet: In vitro
Plates	Well	Well Position	Sample	Ferm Rep	qPCR Rep	Genotype	Rep	ID(s-f-q)	iblk	Pericarp	CT	log10(CFU)	CFU
1_2	103	E7	1	1	1	CS262_R	1	2001-01-01	1	R	23.541	4.7454	55641.1
1_2	104	E8	1	1	2	CS262_R	1	2002-01-01	1	R	23.479	4.75831	57320.7
5_6	297	M9	1	2	1	CS262_R	1	2001-01-02	1	R	25.703	4.29501	19724.6
5_6	298	M10	1	2	2	CS262_R	1	2002-01-02	1	R	25.343	4.37	23442.5
9_10	165	G21	1	3	1	CS262_R	1	2001-01-03	1	R	21.891	5.08912	122778
9_10	166	G22	1	3	2	CS262_R	1	2002-01-03	1	R	22.194	5.026	106170
1_2	303	M15	2	1	1	CS262_W	1	2001-02-01	1	W	24.722	4.49937	31577
1_2	304	M16	2	1	2	CS262_W	1	2002-02-01	1	W	24.289	4.58957	38866.3
5_6	119	E23	2	2	1	CS262_W	1	2001-02-02	1	W	14.457	6.63777	4.34277e+06
5_6	120	E24	2	2	2	CS262_W	1	2002-02-02	1	W	15.024	6.51965	3.30864e+06
9_10	253	K13	2	3	1	CS262_W	1	2001-02-03	1	W	14.766	6.5734	3.74452e+06
9_10	254	K14	2	3	2	CS262_W	1	2002-02-03	1	W	14.568	6.61464	4.11759e+06
1_2	67	C19	3	1	1	CS81	1	2001-03-01	1	W	20.153	5.45118	282606
1_2	68	C20	3	1	2	CS81	1	2002-03-01	1	W	20.472	5.38473	242509
5_6	25	B1	3	2	1	CS81	1	2001-03-02	1	W	16.953	6.1178	1.3116e+06
5_6	26	B2	3	2	2	CS81	1	2002-03-02	1	W	16.934	6.12176	1.32361e+06
9_10	23	A23	3	3	1	CS81	1	2001-03-03	1	W	15.237	6.47528	2.98729e+06
9_10	24	A24	3	3	2	CS81	1	2002-03-03	1	W	15.725	6.37362	2.36384e+06
1_2	17	A17	4	1	1	CS142	1	2001-04-01	1	W	23.875	4.67582	47404.2
1_2	18	A18	4	1	2	CS142	1	2002-04-01	1	W	25.227	4.39417	24783.9
5_6	71	C23	4	2	1	CS142	1	2001-04-02	1	W	22.103	5.04496	110907
5_6	72	C24	4	2	2	CS142	1	2002-04-02	1	W	22.499	4.96246	91720
9_10	97	E1	4	3	1	CS142	1	2001-04-03	1	W	15.473	6.42611	2.66756e+06
9_10	98	E2	4	3	2	CS142	1	2002-04-03	1	W	16.265	6.26113	1.82442e+06
1_2	9	A9	5	1	1	CS89	1	2001-05-01	1	W	22.364	4.99059	97855.9
1_2	10	A10	5	1	2	CS89	1	2002-05-01	1	W	22.353	4.99288	98373.6
5_6	55	C7	5	2	1	CS89	1	2001-05-02	1	W	24.865	4.46958	29483.6
5_6	56	C8	5	2	2	CS89	1	2002-05-02	1	W	24.531	4.53916	34606.6
9_10	339	O3	5	3	1	CS89	1	2001-05-03	1	W	17.924	5.91552	823236
9_10	340	O4	5	3	2	CS89	1	2002-05-03	1	W	17.79	5.94344	877888
1_2	147	G3	6	1	1	CS267	1	2001-06-01	1	R	23.092	4.83893	69013
1_2	148	G4	6	1	2	CS267	1	2002-06-01	1	R	23.112	4.83476	68354.1
5_6	293	M5	6	2	1	CS267	1	2001-06-02	1	R	20.164	5.44889	281118
5_6	294	M6	6	2	2	CS267	1	2002-06-02	1	R	19.907	5.50243	318000
9_10	255	K15	6	3	1	CS267	1	2001-06-03	1	R	22.646	4.93184	85475.4
9_10	256	K16	6	3	2	CS267	1	2002-06-03	1	R	22.482	4.96601	92471
1_2	55	C7	7	1	1	CS79	1	2001-07-01	1	R	22.725	4.91538	82297
1_2	56	C8	7	1	2	CS79	1	2002-07-01	1	R	22.976	4.8631	72961.8
5_6	1	A1	7	2	1	CS79	1	2001-07-02	1	R	20.855	5.30494	201809
5_6	2	A2	7	2	2	CS79	1	2002-07-02	1	R	20.72	5.33306	215310
9_10	309	M21	7	3	1	CS79	1	2001-07-03	1	R	15.64	6.39133	2.46221e+06
9_10	310	M22	7	3	2	CS79	1	2002-07-03	1	R	15.868	6.34383	2.20713e+06
1_2	7	A7	8	1	1	CS102	1	2001-08-01	1	W	20.812	5.3139	206015
1_2	8	A8	8	1	2	CS102	1	2002-08-01	1	W	20.797	5.31702	207502
5_6	117	E21	8	2	1	CS102	1	2001-08-02	1	W	20.487	5.3816	240770
5_6	118	E22	8	2	2	CS102	1	2002-08-02	1	W	21.645	5.14037	138156
9_10	197	I5	8	3	1	CS102	1	2001-08-03	1	W	15.2	6.48299	3.04079e+06
9_10	198	I6	8	3	2	CS102	1	2002-08-03	1	W	15.505	6.41945	2.62693e+06
1_2	339	O3	9	1	1	CS197	1	2001-09-01	1	W	18.19	5.86011	724622
1_2	340	O4	9	1	2	CS197	1	2002-09-01	1	W	18.158	5.86678	735830
5_6	197	I5	9	2	1	CS197	1	2001-09-02	1	W	25.059	4.42917	26863.8
5_6	198	I6	9	2	2	CS197	1	2002-09-02	1	W	25.873	4.2596	18180
9_10	105	E9	9	3	1	CS197	1	2001-09-03	1	W	17.045	6.09864	1.25498e+06
9_10	106	E10	9	3	2	CS197	1	2002-09-03	1	W	17.277	6.05031	1.12281e+06
1_2	259	K19	10	1	1	CS183	1	2001-10-01	1	W	23.867	4.67748	47586.5
1_2	260	K20	10	1	2	CS183	1	2002-10-01	1	W	23.977	4.65457	45140.7
5_6	291	M3	10	2	1	CS183	1	2001-10-02	1	W	21.402	5.19099	155235
5_6	292	M4	10	2	2	CS183	1	2002-10-02	1	W	21.399	5.19162	155459
9_10	261	K21	10	3	1	CS183	1	2001-10-03	1	W	15.25	6.47257	2.96872e+06
9_10	262	K22	10	3	2	CS183	1	2002-10-03	1	W	15.903	6.33654	2.17039e+06
1_2	301	M13	11	1	1	CS88	1	2001-11-01	1	R	22.873	4.88455	76657.1
1_2	302	M14	11	1	2	CS88	1	2002-11-01	1	R	23.107	4.83581	68518.2
5_6	201	I9	11	2	1	CS88	1	2001-11-02	1	R	22.078	5.05017	112245
5_6	202	I10	11	2	2	CS88	1	2002-11-02	1	R	21.766	5.11516	130365
9_10	67	C19	11	3	1	CS88	1	2001-11-03	1	R	13.438	6.85004	7.08018e+06
9_10	68	C20	11	3	2	CS88	1	2002-11-03	1	R	14.274	6.67589	4.74121e+06
1_2	299	M11	12	1	1	CS249	1	2001-12-01	6	R	24.632	4.51812	32970
1_2	300	M12	12	1	2	CS249	1	2002-12-01	6	R	24.626	4.51937	33065
5_6	195	I3	12	2	1	CS249	1	2001-12-02	6	R	23.896	4.67144	46929.1
5_6	196	I4	12	2	2	CS249	1	2002-12-02	6	R	23.474	4.75935	57458.3
9_10	113	E17	12	3	1	CS249	1	2001-12-03	6	R	21.85	5.09766	125217
9_10	114	E18	12	3	2	CS249	1	2002-12-03	6	R	22.242	5.016	103753
1_2	51	C3	13	1	1	CS167	1	13-1-1	6	W	23.102	4.83685	68682.7
1_2	52	C4	13	1	2	CS167	1	13-1-2	6	W	23.14	4.82893	67442.2
5_6	249	K9	13	2	1	CS167	1	13-2-1	6	W	25.956	4.2423	17470.5
5_6	250	K10	13	2	2	CS167	1	13-2-2	6	W	26.751	4.07669	11931.4
9_10	193	I1	13	3	1	CS167	1	13-3-1	6	W	16.571	6.19738	1.57536e+06
9_10	194	I2	13	3	2	CS167	1	13-3-2	6	W	16.645	6.18196	1.52042e+06
1_2	207	I15	14	1	1	CS175	1	14-1-1	6	W	25.278	4.38354	24184.9
1_2	208	I16	14	1	2	CS175	1	14-1-2	6	W	25.766	4.28189	19137.5
5_6	11	A11	14	2	1	CS175	1	14-2-1	6	W	23.089	4.83956	69112.4
5_6	12	A12	14	2	2	CS175	1	14-2-2	6	W	23.03	4.85185	71096.2
9_10	163	G19	14	3	1	CS175	1	14-3-1	6	W	14.645	6.5986	3.96829e+06
9_10	164	G20	14	3	2	CS175	1	14-3-2	6	W	14.763	6.57402	3.74991e+06
1_2	243	K3	15	1	1	CS239	1	15-1-1	6	R	25.031	4.435	27227
1_2	244	K4	15	1	2	CS239	1	15-1-2	6	R	24.86	4.47062	29554.4
5_6	111	E15	15	2	1	CS239	1	15-2-1	6	R	25.925	4.24876	17732.2
5_6	112	E16	15	2	2	CS239	1	15-2-2	6	R	25.646	4.30688	20271.4
9_10	215	I23	15	3	1	CS239	1	15-3-1	6	R	17.476	6.00885	1.02059e+06
9_10	216	I24	15	3	2	CS239	1	15-3-2	6	R	17.533	5.99698	993064
1_2	345	O9	16	1	1	CS252	1	16-1-1	6	R	22.52	4.95809	90800.7
1_2	346	O10	16	1	2	CS252	1	16-1-2	6	R	22.208	5.02308	105459
5_6	339	O3	16	2	1	CS252	1	16-2-1	6	R	24.5	4.54562	35125.1
5_6	340	O4	16	2	2	CS252	1	16-2-2	6	R	24.363	4.57416	37510.9
9_10	59	C11	16	3	1	CS252	1	16-3-1	6	R	20.278	5.42514	266159
9_10	60	C12	16	3	2	CS252	1	16-3-2	6	R	19.946	5.4943	312107
1_2	305	M17	17	1	1	CS195	1	17-1-1	6	R	22.27	5.01017	102369
1_2	306	M18	17	1	2	CS195	1	17-1-2	6	R	22.372	4.98892	97481.1
5_6	165	G21	17	2	1	CS195	1	17-2-1	6	R	21.733	5.12204	132445
5_6	166	G22	17	2	2	CS195	1	17-2-2	6	R	22.293	5.00538	101246
9_10	251	K11	17	3	1	CS195	1	17-3-1	6	R	22.319	4.99996	99991.1
9_10	252	K12	17	3	2	CS195	1	17-3-2	6	R	22.094	5.04683	111387
1_2	65	C17	18	1	1	CS51	1	18-1-1	6	W	23.51	4.75185	56474.6
1_2	66	C18	18	1	2	CS51	1	18-1-2	6	W	23.922	4.66603	46347.4
5_6	161	G17	18	2	1	CS51	1	18-2-1	6	W	21.35	5.20182	159156
5_6	162	G18	18	2	2	CS51	1	18-2-2	6	W	21.685	5.13204	135530
9_10	21	A21	18	3	1	CS51	1	18-3-1	6	W	16.237	6.26696	1.84909e+06
9_10	22	A22	18	3	2	CS51	1	18-3-2	6	W	16.035	6.30904	2.03723e+06
1_2	151	G7	19	1	1	CS59	1	19-1-1	6	W	24.41	4.56437	36674.7
1_2	152	G8	19	1	2	CS59	1	19-1-2	6	W	24.661	4.51208	32514.6
5_6	241	K1	19	2	1	CS59	1	19-2-1	6	W	24.055	4.63832	43483
5_6	242	K2	19	2	2	CS59	1	19-2-2	6	W	24.194	4.60936	40678.3
9_10	153	G9	19	3	1	CS59	1	19-3-1	6	W	22.722	4.91601	82415.5
9_10	154	G10	19	3	2	CS59	1	19-3-2	6	W	22.767	4.90663	80655.6
1_2	309	M21	20	1	1	CS101	1	20-1-1	6	R	22.895	4.87997	75852.5
1_2	310	M22	20	1	2	CS101	1	20-1-2	6	R	23.024	4.8531	71301.1
5_6	193	I1	20	2	1	CS101	1	20-2-1	6	R	23.174	4.82185	66351.2
5_6	194	I2	20	2	2	CS101	1	20-2-2	6	R	23.129	4.83122	67798.9
9_10	53	C5	20	3	1	CS101	1	20-3-1	6	R	19.479	5.59159	390470
9_10	54	C6	20	3	2	CS101	1	20-3-2	6	R	19.564	5.57388	374870
1_2	253	K13	21	1	1	CS261	1	21-1-1	6	bR	24.703	4.50333	31866.1
1_2	254	K14	21	1	2	CS261	1	21-1-2	6	bR	24.979	4.44583	27914.7
5_6	105	E9	21	2	1	CS261	1	21-2-1	6	bR	25.053	4.43042	26941.2
5_6	106	E10	21	2	2	CS261	1	21-2-2	6	bR	25.128	4.41479	25989.2
9_10	107	E11	21	3	1	CS261	1	21-3-1	6	bR	25.013	4.43875	27463.1
9_10	108	E12	21	3	2	CS261	1	21-3-2	6	bR	24.924	4.45729	28660.9
1_2	351	O15	22	1	1	CS82	1	22-1-1	6	R	22.285	5.00704	101635
1_2	352	O16	22	1	2	CS82	1	22-1-2	6	R	22.642	4.93267	85639.5
5_6	151	G7	22	2	1	CS82	1	22-2-1	6	R	24.253	4.59707	39543.2
5_6	152	G8	22	2	2	CS82	1	22-2-2	6	R	24.103	4.62832	42493.3
9_10	145	G1	22	3	1	CS82	1	22-3-1	6	R	18.274	5.84261	696005
9_10	146	G2	22	3	2	CS82	1	22-3-2	6	R	18.374	5.82178	663408
1_2	251	K11	23	1	1	CS18	1	23-1-1	6	bR	25.097	4.42125	26378.5
1_2	252	K12	23	1	2	CS18	1	23-1-2	6	bR	25.333	4.37209	23555.2
5_6	17	A17	23	2	1	CS18	1	23-2-1	6	bR	26.86	4.05398	11323.6
5_6	18	A18	23	2	2	CS18	1	23-2-2	6	bR	26.972	4.03065	10731.3
9_10	157	G13	23	3	1	CS18	1	23-3-1	6	bR	23.275	4.80081	63213.3
9_10	158	G14	23	3	2	CS18	1	23-3-2	6	bR	23.629	4.72706	53341.3
1_2	165	G21	24	1	1	CS61	1	24-1-1	6	R	23.714	4.70936	51210.2
1_2	166	G22	24	1	2	CS61	1	24-1-2	6	R	24.279	4.59166	39053.1
5_6	251	K11	24	2	1	CS61	1	24-2-1	6	R	24.61	4.5227	33319.8
5_6	252	K12	24	2	2	CS61	1	24-2-2	6	R	24.762	4.49104	30976.9
9_10	167	G23	24	3	1	CS61	1	24-3-1	6	R	20.611	5.35577	226867
9_10	168	G24	24	3	2	CS61	1	24-3-2	6	R	20.918	5.29182	195802
1_2	337	O1	25	1	1	CS234	1	25-1-1	6	W	17.621	5.97865	952018
1_2	338	O2	25	1	2	CS234	1	25-1-2	6	W	17.163	6.07406	1.18592e+06
5_6	145	G1	25	2	1	CS234	1	25-2-1	6	W	21.62	5.14558	139822
5_6	146	G2	25	2	2	CS234	1	25-2-2	6	W	21.695	5.12995	134882
9_10	259	K19	25	3	1	CS234	1	25-3-1	6	W	14.737	6.57944	3.79697e+06
9_10	260	K20	25	3	2	CS234	1	25-3-2	6	W	15.062	6.51173	3.24888e+06
1_2	167	G23	26	1	1	CS36	1	26-1-1	6	R	23.782	4.69519	49566.8
1_2	168	G24	26	1	2	CS36	1	26-1-2	6	R	23.972	4.65561	45249.1
5_6	215	I23	26	2	1	CS36	1	26-2-1	6	R	25.756	4.28397	19229.5
5_6	216	I24	26	2	2	CS36	1	26-2-2	6	R	26.046	4.22356	16732.3
9_10	299	M11	26	3	1	CS36	1	26-3-1	6	R	19.882	5.50764	321837
9_10	300	M12	26	3	2	CS36	1	26-3-2	6	R	19.927	5.49826	314964
1_2	5	A5	27	1	1	CS71	1	27-1-1	6	W	21.586	5.15266	142121
1_2	6	A6	27	1	2	CS71	1	27-1-2	6	W	21.464	5.17807	150687
5_6	309	M21	27	2	1	CS71	1	27-2-1	6	W	25.7	4.29563	19753.1
5_6	310	M22	27	2	2	CS71	1	27-2-2	6	W	26.09	4.21439	16382.9
9_10	101	E5	27	3	1	CS71	1	27-3-1	6	W	19.729	5.53951	346344
9_10	102	E6	27	3	2	CS71	1	27-3-2	6	W	20.331	5.4141	259478
1_2	153	G9	28	1	1	CS275	1	28-1-1	6	R	20.182	5.44514	278702
1_2	154	G10	28	1	2	CS275	1	28-1-2	6	R	20.384	5.40306	252964
5_6	61	C13	28	2	1	CS275	1	28-2-1	6	R	14.479	6.63318	4.29718e+06
5_6	62	C14	28	2	2	CS275	1	28-2-2	6	R	14.852	6.55548	3.5932e+06
9_10	159	G15	28	3	1	CS275	1	28-3-1	6	R	15.448	6.43132	2.69974e+06
9_10	160	G16	28	3	2	CS275	1	28-3-2	6	R	15.227	6.47736	3.00166e+06
1_2	111	E15	29	1	1	CS272	1	29-1-1	6	R	24.141	4.6204	41725.7
1_2	112	E16	29	1	2	CS272	1	29-1-2	6	R	24.305	4.58624	38569.1
5_6	337	O1	29	2	1	CS272	1	29-2-1	6	R	24.135	4.62165	41846
5_6	338	O2	29	2	2	CS272	1	29-2-2	6	R	24.056	4.63811	43462.1
9_10	341	O5	29	3	1	CS272	1	29-3-1	6	R	18.222	5.85345	713584
9_10	342	O6	29	3	2	CS272	1	29-3-2	6	R	18.031	5.89323	782049
1_2	155	G11	30	1	1	P850029	1	30-1-1	6	W	23.583	4.73665	54531.3
1_2	156	G12	30	1	2	P850029	1	30-1-2	6	W	23.566	4.74019	54977.8
5_6	301	M13	30	2	1	P850029	1	30-2-1	6	W	24.563	4.53249	34079.5
5_6	302	M14	30	2	2	P850029	1	30-2-2	6	W	24.656	4.51312	32592.6
9_10	5	A5	30	3	1	P850029	1	30-3-1	6	W	16.63	6.18509	1.5314e+06
9_10	6	A6	30	3	2	P850029	1	30-3-2	6	W	16.295	6.25488	1.79836e+06
1_2	157	G13	31	1	1	CS278	1	31-1-1	1	W	25.794	4.27605	18882.2
1_2	158	G14	31	1	2	CS278	1	31-1-2	1	W	26.366	4.15689	14351.4
5_6	69	C21	31	2	1	CS278	1	31-2-1	1	W	20.339	5.41243	258484
5_6	70	C22	31	2	2	CS278	1	31-2-2	1	W	21.102	5.25349	179261
9_10	147	G3	31	3	1	CS278	1	31-3-1	1	W	17.17	6.0726	1.18194e+06
9_10	148	G4	31	3	2	CS278	1	31-3-2	1	W	16.675	6.17572	1.4987e+06
1_2	3	A3	32	1	1	CS244	1	32-1-1	1	W	22.632	4.93476	86051.3
1_2	4	A4	32	1	2	CS244	1	32-1-2	1	W	22.456	4.97142	93631.4
5_6	59	C11	32	2	1	CS244	1	32-2-1	1	W	23.041	4.84956	70722.1
5_6	60	C12	32	2	2	CS244	1	32-2-2	1	W	23.106	4.83601	68551.1
9_10	111	E15	32	3	1	CS244	1	32-3-1	1	W	21.651	5.13912	137759
9_10	112	E16	32	3	2	CS244	1	32-3-2	1	W	21.206	5.23182	170538
1_2	201	I9	33	1	1	CS281	1	33-1-1	1	bR	23.587	4.73581	54426.8
1_2	202	I10	33	1	2	CS281	1	33-1-2	1	bR	23.866	4.67769	47609.3
5_6	163	G19	33	2	1	CS281	1	33-2-1	1	bR	23.783	4.69498	49543
5_6	164	G20	33	2	2	CS281	1	33-2-2	1	bR	23.316	4.79227	61982.2
9_10	357	O21	33	3	1	CS281	1	33-3-1	1	bR	16.219	6.27071	1.86513e+06
9_10	358	O22	33	3	2	CS281	1	33-3-2	1	bR	16.92	6.12468	1.33253e+06
1_2	53	C5	34	1	1	CS279	1	34-1-1	1	W	23.092	4.83893	69013
1_2	54	C6	34	1	2	CS279	1	34-1-2	1	W	23.179	4.82081	66192.2
5_6	3	A3	34	2	1	CS279	1	34-2-1	1	W	22.463	4.96996	93317.6
5_6	4	A4	34	2	2	CS279	1	34-2-2	1	W	22.236	5.01725	104052
9_10	305	M17	34	3	1	CS279	1	34-3-1	1	W	16.645	6.18196	1.52042e+06
9_10	306	M18	34	3	2	CS279	1	34-3-2	1	W	16.531	6.20571	1.60588e+06
1_2	203	I11	35	1	1	CS209	1	35-1-1	1	W	24.352	4.57645	37709.3
1_2	204	I12	35	1	2	CS209	1	35-1-2	1	W	24.369	4.57291	37403.1
5_6	307	M19	35	2	1	CS209	1	35-2-1	1	W	22.558	4.95017	89160.6
5_6	308	M20	35	2	2	CS209	1	35-2-2	1	W	22.893	4.88039	75925.3
9_10	351	O15	35	3	1	CS209	1	35-3-1	1	W	19.579	5.57076	372183
9_10	352	O16	35	3	2	CS209	1	35-3-2	1	W	19.761	5.53284	341069
1_2	193	I1	36	1	1	CS72	1	36-1-1	1	W	24.279	4.59166	39053.1
1_2	194	I2	36	1	2	CS72	1	36-1-2	1	W	24.208	4.60645	40406.1
5_6	159	G15	36	2	1	CS72	1	36-2-1	1	W	24.931	4.45583	28564.8
5_6	160	G16	36	2	2	CS72	1	36-2-2	1	W	25.271	4.385	24266.3
9_10	349	O13	36	3	1	CS72	1	36-3-1	1	W	23.703	4.71165	51481.1
9_10	350	O14	36	3	2	CS72	1	36-3-2	1	W	23.816	4.68811	48764.9
1_2	349	O13	37	1	1	CS246	1	37-1-1	1	R	23.293	4.79706	62669.8
1_2	350	O14	37	1	2	CS246	1	37-1-2	1	R	23.516	4.7506	56312.3
5_6	21	A21	37	2	1	CS246	1	37-2-1	1	R	24.946	4.45271	28360
5_6	22	A22	37	2	2	CS246	1	37-2-2	1	R	25.005	4.44042	27568.7
9_10	63	C15	37	3	1	CS246	1	37-3-1	1	R	20.48	5.38306	241580
9_10	64	C16	37	3	2	CS246	1	37-3-2	1	R	19.7	5.54555	351196
1_2	297	M9	38	1	1	CS125	1	38-1-1	1	W	25.178	4.40438	25373.3
1_2	298	M10	38	1	2	CS125	1	38-1-2	1	W	25.335	4.37167	23532.6
5_6	109	E13	38	2	1	CS125	1	38-2-1	1	W	26.091	4.21418	16375
5_6	110	E14	38	2	2	CS125	1	38-2-2	1	W	25.946	4.24439	17554.5
9_10	295	M7	38	3	1	CS125	1	38-3-1	1	W	22.685	4.92372	83891.2
9_10	296	M8	38	3	2	CS125	1	38-3-2	1	W	22.178	5.02933	106988
1_2	197	I5	39	1	1	CS162	1	39-1-1	1	R	23.422	4.77019	58909.5
1_2	198	I6	39	1	2	CS162	1	39-1-2	1	R	23.678	4.71686	52102.2
5_6	13	A13	39	2	1	CS162	1	39-2-1	1	R	24.183	4.61165	40893.5
5_6	14	A14	39	2	2	CS162	1	39-2-2	1	R	24.296	4.58811	38736
9_10	203	I11	39	3	1	CS162	1	39-3-1	1	R	19.4	5.60805	405551
9_10	204	I12	39	3	2	CS162	1	39-3-2	1	R	18.964	5.69887	499888
1_2	11	A11	40	1	1	CS106	1	40-1-1	2	bR	23.743	4.70331	50502.7
1_2	12	A12	40	1	2	CS106	1	40-1-2	2	bR	23.84	4.68311	48206.8
5_6	259	K19	40	2	1	CS106	1	40-2-1	2	bR	23.448	4.76477	58179.4
5_6	260	K20	40	2	2	CS106	1	40-2-2	2	bR	23.843	4.68248	48137.4
9_10	69	C21	40	3	1	CS106	1	40-3-1	2	bR	21.261	5.22036	166098
9_10	70	C22	40	3	2	CS106	1	40-3-2	2	bR	21.965	5.07371	118497
1_2	241	K1	41	1	1	CS93	1	41-1-1	2	W	24.526	4.5402	34689.7
1_2	242	K2	41	1	2	CS93	1	41-1-2	2	W	24.63	4.51854	33001.7
5_6	9	A9	41	2	1	CS93	1	41-2-1	2	W	25.323	4.37417	23668.5
5_6	10	A10	41	2	2	CS93	1	41-2-2	2	W	25.413	4.35542	22668.5
9_10	49	C1	41	3	1	CS93	1	41-3-1	2	W	18.591	5.77658	597827
9_10	50	C2	41	3	2	CS93	1	41-3-2	2	W	19.047	5.68158	480377
1_2	105	E9	42	1	1	CS20	1	42-1-1	2	R	24.361	4.57457	37546.9
1_2	106	E10	42	1	2	CS20	1	42-1-2	2	R	24.243	4.59916	39733.4
5_6	247	K7	42	2	1	CS20	1	42-2-1	2	R	26.192	4.19314	15600.6
5_6	248	K8	42	2	2	CS20	1	42-2-2	2	R	26.253	4.18043	15150.7
9_10	109	E13	42	3	1	CS20	1	42-3-1	2	R	23.552	4.7431	55348.3
9_10	110	E14	42	3	2	CS20	1	42-3-2	2	R	24.126	4.62353	42027
1_2	255	K15	43	1	1	CS34	1	43-1-1	2	W	25.62	4.3123	20525.8
1_2	256	K16	43	1	2	CS34	1	43-1-2	2	W	25.853	4.26376	18355.3
5_6	303	M15	43	2	1	CS34	1	43-2-1	2	W	24.162	4.61603	41307.5
5_6	304	M16	43	2	2	CS34	1	43-2-2	2	W	23.953	4.65957	45663.4
9_10	213	I21	43	3	1	CS34	1	43-3-1	2	W	16.844	6.14051	1.382e+06
9_10	214	I22	43	3	2	CS34	1	43-3-2	2	W	17.071	6.09322	1.23943e+06
1_2	213	I21	44	1	1	CS103	1	44-1-1	2	W	23.816	4.68811	48764.9
1_2	214	I22	44	1	2	CS103	1	44-1-2	2	W	24.048	4.63978	43629.2
5_6	203	I11	44	2	1	CS103	1	44-2-1	2	W	25.703	4.29501	19724.6
5_6	204	I12	44	2	2	CS103	1	44-2-2	2	W	25.435	4.35084	22430.5
9_10	199	I7	44	3	1	CS103	1	44-3-1	2	W	19.113	5.66783	465407
9_10	200	I8	44	3	2	CS103	1	44-3-2	2	W	19.384	5.61138	408675
1_2	15	A15	45	1	1	CS69	1	45-1-1	2	R	22.498	4.96267	91764
1_2	16	A16	45	1	2	CS69	1	45-1-2	2	R	22.391	4.98496	96596.7
5_6	53	C5	45	2	1	CS69	1	45-2-1	2	R	23.4	4.77477	59534.5
5_6	54	C6	45	2	2	CS69	1	45-2-2	2	R	23.299	4.79581	62489.7
9_10	65	C17	45	3	1	CS69	1	45-3-1	2	R	18.718	5.75012	562495
9_10	66	C18	45	3	2	CS69	1	45-3-2	2	R	19.101	5.67033	468094
1_2	99	E3	46	1	1	CS104_R	1	46-1-1	2	R	24.317	4.58374	38347.7
1_2	100	E4	46	1	2	CS104_R	1	46-1-2	2	R	24.491	4.54749	35277
5_6	157	G13	46	2	1	CS104_R	1	46-2-1	2	R	26.422	4.14523	13971
5_6	158	G14	46	2	2	CS104_R	1	46-2-2	2	R	26.843	4.05753	11416.3
9_10	25	B1	46	3	1	CS104_R	1	46-3-1	2	R	16.479	6.21655	1.64644e+06
9_10	26	B2	46	3	2	CS104_R	1	46-3-2	2	R	16.239	6.26654	1.84732e+06
1_2	57	C9	47	1	1	CS104_W	1	47-1-1	2	W	22.742	4.91184	81628.6
1_2	58	C10	47	1	2	CS104_W	1	47-1-2	2	W	22.74	4.91226	81707
5_6	299	M11	47	2	1	CS104_W	1	47-2-1	2	W	24.981	4.44542	27887.9
5_6	300	M12	47	2	2	CS104_W	1	47-2-2	2	W	24.848	4.47312	29725
9_10	217	J1	47	3	1	CS104_W	1	47-3-1	2	W	18.339	5.82907	674640
9_10	218	J2	47	3	2	CS104_W	1	47-3-2	2	W	18.178	5.86261	728805
1_2	199	I7	48	1	1	CS98	1	48-1-1	2	R	25.041	4.43292	27096.7
1_2	200	I8	48	1	2	CS98	1	48-1-2	2	R	25.005	4.44042	27568.7
5_6	103	E7	48	2	1	CS98	1	48-2-1	2	R	24.54	4.53728	34457.6
5_6	104	E8	48	2	2	CS98	1	48-2-2	2	R	24.913	4.45958	28812.5
9_10	219	J3	48	3	1	CS98	1	48-3-1	2	R	21.394	5.19266	155832
9_10	220	J4	48	3	2	CS98	1	48-3-2	2	R	21.153	5.24286	174929
1_2	295	M7	49	1	1	CS160	1	49-1-1	2	W	24.072	4.63478	43129.8
1_2	296	M8	49	1	2	CS160	1	49-1-2	2	W	23.669	4.71873	52327.6
5_6	353	O17	49	2	1	CS160	1	49-2-1	2	W	26.608	4.10648	12778.5
5_6	354	O18	49	2	2	CS160	1	49-2-2	2	W	26.809	4.06461	11604
9_10	319	N7	49	3	1	CS160	1	49-3-1	2	W	22.745	4.91122	81511.2
9_10	320	N8	49	3	2	CS160	1	49-3-2	2	W	22.833	4.89289	78142.2
1_2	307	M19	50	1	1	CS10	1	50-1-1	2	R	24.205	4.60707	40464.2
1_2	308	M20	50	1	2	CS10	1	50-1-2	2	R	24.617	4.52124	33208.1
5_6	351	O15	50	2	1	CS10	1	50-2-1	2	R	23.547	4.74415	55481.2
5_6	352	O16	50	2	2	CS10	1	50-2-2	2	R	23.578	4.73769	54662.3
9_10	313	N1	50	3	1	CS10	1	50-3-1	2	R	16.045	6.30696	2.02748e+06
9_10	314	N2	50	3	2	CS10	1	50-3-2	2	R	15.633	6.39278	2.47049e+06
1_2	355	O19	51	1	1	CS26	1	51-1-1	7	bR	22.929	4.87289	74625.4
1_2	356	O20	51	1	2	CS26	1	51-1-2	7	bR	23.122	4.83268	68027
5_6	101	E5	51	2	1	CS26	1	51-2-1	7	bR	24.573	4.53041	33916.4
5_6	102	E6	51	2	2	CS26	1	51-2-2	7	bR	24.465	4.55291	35719.8
9_10	181	H13	51	3	1	CS26	1	51-3-1	7	bR	25.047	4.43167	27018.8
9_10	182	H14	51	3	2	CS26	1	51-3-2	7	bR	24.071	4.63499	43150.5
1_2	117	E21	52	1	1	CS243	1	52-1-1	7	W	20.259	5.4291	268596
1_2	118	E22	52	1	2	CS243	1	52-1-2	7	W	20.624	5.35306	225456
5_6	295	M7	52	2	1	CS243	1	52-2-1	7	W	23.387	4.77748	59906.9
5_6	296	M8	52	2	2	CS243	1	52-2-2	7	W	23.321	4.79123	61833.8
9_10	123	F3	52	3	1	CS243	1	52-3-1	7	W	15.311	6.45986	2.88312e+06
9_10	124	F4	52	3	2	CS243	1	52-3-2	7	W	16.001	6.31612	2.07072e+06
1_2	257	K17	53	1	1	CS245	1	53-1-1	7	R	21.637	5.14204	138687
1_2	258	K18	53	1	2	CS245	1	53-1-2	7	R	21.859	5.09579	124678
5_6	147	G3	53	2	1	CS245	1	53-2-1	7	R	19.825	5.51951	330757
5_6	148	G4	53	2	2	CS245	1	53-2-2	7	R	19.903	5.50326	318611
9_10	135	F15	53	3	1	CS245	1	53-3-1	7	R	22.757	4.90872	81043.4
9_10	136	F16	53	3	2	CS245	1	53-3-2	7	R	21.777	5.11287	129679
1_2	347	O11	54	1	1	CS221	1	54-1-1	7	R	21.05	5.26432	183789
1_2	348	O12	54	1	2	CS221	1	54-1-2	7	R	20.777	5.32119	209503
5_6	261	K21	54	2	1	CS221	1	54-2-1	7	R	24.862	4.47021	29526.1
5_6	262	K22	54	2	2	CS221	1	54-2-2	7	R	25.359	4.36667	23263.3
9_10	225	J9	54	3	1	CS221	1	54-3-1	7	R	21.776	5.11308	129741
9_10	226	J10	54	3	2	CS221	1	54-3-2	7	R	22.097	5.04621	111227
1_2	341	O5	55	1	1	CS189	1	55-1-1	7	R	15.897	6.33779	2.17664e+06
1_2	342	O6	55	1	2	CS189	1	55-1-2	7	R	16.451	6.22238	1.6687e+06
5_6	253	K13	55	2	1	CS189	1	55-2-1	7	R	17.62	5.97885	952475
5_6	254	K14	55	2	2	CS189	1	55-2-2	7	R	17.852	5.93052	852164
9_10	375	P15	55	3	1	CS189	1	55-3-1	7	R	15.606	6.39841	2.5027e+06
9_10	376	P16	55	3	2	CS189	1	55-3-2	7	R	15.683	6.38237	2.41195e+06
1_2	163	G19	56	1	1	CS253	1	56-1-1	7	R	23.918	4.66686	46436.5
1_2	164	G20	56	1	2	CS253	1	56-1-2	7	R	23.955	4.65915	45619.6
5_6	345	O9	56	2	1	CS253	1	56-2-1	7	R	24.808	4.48145	30300.9
5_6	346	O10	56	2	2	CS253	1	56-2-2	7	R	24.917	4.45875	28757.3
9_10	131	F11	56	3	1	CS253	1	56-3-1	7	R	23.009	4.85622	71816
9_10	132	F12	56	3	2	CS253	1	56-3-2	7	R	22.886	4.88184	76180.6
1_2	19	A19	57	1	1	CS204	1	57-1-1	7	R	20.1	5.46222	289882
1_2	20	A20	57	1	2	CS204	1	57-1-2	7	R	20.289	5.42285	264758
5_6	23	A23	57	2	1	CS204	1	57-2-1	7	R	17.572	5.98885	974659
5_6	24	A24	57	2	2	CS204	1	57-2-2	7	R	17.542	5.9951	988786
11_12	1	A1	57	3	1	CS204	1	57-3-1	7	R	17.831	5.9349	860792
11_12	2	A2	57	3	2	CS204	1	57-3-2	7	R	18.108	5.87719	753692
1_2	159	G15	58	1	1	CS159	1	58-1-1	7	R	25.692	4.2973	19829
1_2	160	G16	58	1	2	CS159	1	58-1-2	7	R	25.823	4.27001	18621.3
5_6	115	E19	58	2	1	CS159	1	58-2-1	7	R	22.768	4.90643	80616.9
5_6	116	E20	58	2	2	CS159	1	58-2-2	7	R	22.682	4.92434	84012.1
9_10	371	P11	58	3	1	CS159	1	58-3-1	7	R	16.555	6.20071	1.5875e+06
9_10	372	P12	58	3	2	CS159	1	58-3-2	7	R	16.55	6.20175	1.59131e+06
1_2	97	E1	59	1	1	CS126	1	59-1-1	7	R	18.778	5.73762	546537
1_2	98	E2	59	1	2	CS126	1	59-1-2	7	R	19.211	5.64742	444035
5_6	5	A5	59	2	1	CS126	1	59-2-1	7	R	25.891	4.25585	18023.8
5_6	6	A6	59	2	2	CS126	1	59-2-2	7	R	25.084	4.42396	26543.5
9_10	223	J7	59	3	1	CS126	1	59-3-1	7	R	14.782	6.57006	3.71589e+06
9_10	224	J8	59	3	2	CS126	1	59-3-2	7	R	15.079	6.50819	3.2225e+06
1_2	261	K21	60	1	1	CS207	1	60-1-1	7	bR	24.064	4.63644	43295.7
1_2	262	K22	60	1	2	CS207	1	60-1-2	7	bR	24.406	4.5652	36745.1
5_6	167	G23	60	2	1	CS207	1	60-2-1	7	bR	22.3	5.00392	100907
5_6	168	G24	60	2	2	CS207	1	60-2-2	7	bR	22.134	5.0385	109270
9_10	237	J21	60	3	1	CS207	1	60-3-1	7	bR	17.977	5.90448	802571
9_10	238	J22	60	3	2	CS207	1	60-3-2	7	bR	18.511	5.79324	621214
1_2	61	C13	61	1	1	CS265	1	61-1-1	7	W	22.941	4.87039	74197.1
1_2	62	C14	61	1	2	CS265	1	61-1-2	7	W	22.928	4.8731	74661.2
5_6	19	A19	61	2	1	CS265	1	61-2-1	7	W	15.605	6.39862	2.5039e+06
5_6	20	A20	61	2	2	CS265	1	61-2-2	7	W	15.588	6.40216	2.5244e+06
9_10	77	D5	61	3	1	CS265	1	61-3-1	7	W	15.782	6.36174	2.30009e+06
9_10	78	D6	61	3	2	CS265	1	61-3-2	7	W	15.468	6.42716	2.67397e+06
1_2	211	I19	62	1	1	CS240	1	62-1-1	7	R	20.866	5.30265	200747
1_2	212	I20	62	1	2	CS240	1	62-1-2	7	R	20.059	5.47076	295640
5_6	343	O7	62	2	1	CS240	1	62-2-1	7	R	23.182	4.82018	66097
5_6	344	O8	62	2	2	CS240	1	62-2-2	7	R	22.699	4.9208	83329.8
9_10	231	J15	62	3	1	CS240	1	62-3-1	7	R	18.515	5.79241	620023
9_10	232	J16	62	3	2	CS240	1	62-3-2	7	R	17.992	5.90136	796817
1_2	69	C21	63	1	1	CS284	1	63-1-1	7	R	24.163	4.61582	41287.7
1_2	70	C22	63	1	2	CS284	1	63-1-2	7	R	24.936	4.45479	28496.4
5_6	155	G11	63	2	1	CS284	1	63-2-1	7	R	24.019	4.64582	44240.4
5_6	156	G12	63	2	2	CS284	1	63-2-2	7	R	24.2	4.60811	40561.4
9_10	139	F19	63	3	1	CS284	1	63-3-1	7	R	20.46	5.38723	243908
9_10	140	F20	63	3	2	CS284	1	63-3-2	7	R	20.491	5.38077	240308
1_2	209	I17	64	1	1	CS150	1	64-1-1	7	W	24.45	4.55603	35977.7
1_2	210	I18	64	1	2	CS150	1	64-1-2	7	W	24.592	4.52645	33608.7
5_6	347	O11	64	2	1	CS150	1	64-2-1	7	W	23.314	4.79268	62041.7
5_6	348	O12	64	2	2	CS150	1	64-2-2	7	W	23.409	4.77289	59278
9_10	279	L15	64	3	1	CS150	1	64-3-1	7	W	23.613	4.7304	53752.2
9_10	280	L16	64	3	2	CS150	1	64-3-2	7	W	22.455	4.97163	93676.4
1_2	359	O23	65	1	1	CS2	1	65-1-1	7	R	17.276	6.05052	1.12335e+06
1_2	360	O24	65	1	2	CS2	1	65-1-2	7	R	17.415	6.02156	1.05089e+06
5_6	205	I13	65	2	1	CS2	1	65-2-1	7	R	25.58	4.32063	20923.4
5_6	206	I14	65	2	2	CS2	1	65-2-2	7	R	25.329	4.37292	23600.5
9_10	121	F1	65	3	1	CS2	1	65-3-1	7	R	15.222	6.4784	3.00887e+06
9_10	122	F2	65	3	2	CS2	1	65-3-2	7	R	15.446	6.43174	2.70234e+06
1_2	63	C15	66	1	1	CS219	1	66-1-1	7	W	24.12	4.62478	42148.2
1_2	64	C16	66	1	2	CS219	1	66-1-2	7	W	24.185	4.61124	40854.3
5_6	199	I7	66	2	1	CS219	1	66-2-1	7	W	24.788	4.48562	30593
5_6	200	I8	66	2	2	CS219	1	66-2-2	7	W	24.498	4.54603	35158.8
9_10	379	P19	66	3	1	CS219	1	66-3-1	7	W	15.974	6.32175	2.09772e+06
9_10	380	P20	66	3	2	CS219	1	66-3-2	7	W	15.935	6.32987	2.13733e+06
1_2	353	O17	67	1	1	CS136	1	67-1-1	7	W	23.79	4.69352	49376.9
1_2	354	O18	67	1	2	CS136	1	67-1-2	7	W	23.192	4.8181	65780.7
5_6	257	K17	67	2	1	CS136	1	67-2-1	7	W	26.45	4.13939	13784.6
5_6	258	K18	67	2	2	CS136	1	67-2-2	7	W	26.544	4.11981	13176.9
9_10	43	B19	67	3	1	CS136	1	67-3-1	7	W	18.644	5.76553	582820
9_10	44	B20	67	3	2	CS136	1	67-3-2	7	W	18.952	5.70137	502773
1_2	13	A13	68	1	1	CS166	1	68-1-1	7	W	23.637	4.7254	53137
1_2	14	A14	68	1	2	CS166	1	68-1-2	7	W	23.622	4.72852	53520.7
5_6	15	A15	68	2	1	CS166	1	68-2-1	7	W	26.353	4.1596	14441.2
5_6	16	A16	68	2	2	CS166	1	68-2-2	7	W	26.598	4.10856	12840
9_10	333	N21	68	3	1	CS166	1	68-3-1	7	W	15.167	6.48986	3.0893e+06
9_10	334	N22	68	3	2	CS166	1	68-3-2	7	W	15.3	6.46215	2.89837e+06
1_2	119	E23	69	1	1	CS157	1	69-1-1	2	R	23.548	4.74394	55454.5
1_2	120	E24	69	1	2	CS157	1	69-1-2	2	R	23.771	4.69748	49829
5_6	349	O13	69	2	1	CS157	1	69-2-1	2	R	24.483	4.54916	35412.7
5_6	350	O14	69	2	2	CS157	1	69-2-2	2	R	24.837	4.47541	29882.3
9_10	373	P13	69	3	1	CS157	1	69-3-1	2	R	20.952	5.28473	192634
9_10	374	P14	69	3	2	CS157	1	69-3-2	2	R	20.739	5.32911	213356
1_2	113	E17	70	1	1	CS55	1	70-1-1	2	bR	22.13	5.03933	109480
1_2	114	E18	70	1	2	CS55	1	70-1-2	2	bR	21.981	5.07037	117591
5_6	7	A7	70	2	1	CS55	1	70-2-1	2	bR	25.219	4.39584	24879.2
5_6	8	A8	70	2	2	CS55	1	70-2-2	2	bR	25.253	4.38875	24476.7
9_10	133	F13	70	3	1	CS55	1	70-3-1	2	bR	23.071	4.84331	69711.7
9_10	134	F14	70	3	2	CS55	1	70-3-2	2	bR	23.372	4.7806	60339.5
1_2	293	M5	71	1	1	CS172	1	71-1-1	2	R	24.126	4.62353	42027
1_2	294	M6	71	1	2	CS172	1	71-1-2	2	R	24.06	4.63728	43378.8
5_6	245	K5	71	2	1	CS172	1	71-2-1	2	R	23.888	4.67311	47109.5
5_6	246	K6	71	2	2	CS172	1	71-2-2	2	R	23.879	4.67498	47313.3
9_10	383	P23	71	3	1	CS172	1	71-3-1	2	R	16.914	6.12593	1.33637e+06
9_10	384	P24	71	3	2	CS172	1	71-3-2	2	R	16.9	6.12884	1.34537e+06
1_2	23	A23	72	1	1	CS277	1	72-1-1	2	R	21.37	5.19766	157636
1_2	24	A24	72	1	2	CS277	1	72-1-2	2	R	21.781	5.11204	129431
5_6	329	N17	72	2	1	CS277	1	72-2-1	2	R	24.887	4.465	29174.1
5_6	330	N18	72	2	2	CS277	1	72-2-2	2	R	24.262	4.5952	39372.9
9_10	31	B7	72	3	1	CS277	1	72-3-1	2	R	20.278	5.42514	266159
9_10	32	B8	72	3	2	CS277	1	72-3-2	2	R	19.733	5.53867	345681
1_2	247	K7	73	1	1	CS257	1	73-1-1	2	W	22.551	4.95163	89460.5
1_2	248	K8	73	1	2	CS257	1	73-1-2	2	W	22.96	4.86643	73524
5_6	131	F11	73	2	1	CS257	1	73-2-1	2	W	29.972	3.40569	2545.04
5_6	132	F12	73	2	2	CS257	1	73-2-2	2	W	26.332	4.16398	14587.4
9_10	283	L19	73	3	1	CS257	1	73-3-1	2	W	16.723	6.16572	1.46459e+06
9_10	284	L20	73	3	2	CS257	1	73-3-2	2	W	17.02	6.10384	1.27012e+06
1_2	291	M3	74	1	1	CS86	1	74-1-1	2	R	21.781	5.11204	129431
1_2	292	M4	74	1	2	CS86	1	74-1-2	2	R	21.858	5.096	124737
5_6	143	F23	74	2	1	CS86	1	74-2-1	2	R	16.822	6.14509	1.39666e+06
5_6	144	F24	74	2	2	CS86	1	74-2-2	2	R	17.746	5.95261	896613
9_10	367	P7	74	3	1	CS86	1	74-3-1	2	R	15.986	6.31925	2.08568e+06
9_10	368	P8	74	3	2	CS86	1	74-3-2	2	R	15.253	6.47194	2.96446e+06
1_2	1	A1	75	1	1	CS32	1	75-1-1	2	W	22.266	5.011	102566
1_2	2	A2	75	1	2	CS32	1	75-1-2	2	W	22.136	5.03808	109165
5_6	273	L9	75	2	1	CS32	1	75-2-1	2	W	23.965	4.65707	45401.3
5_6	274	L10	75	2	2	CS32	1	75-2-2	2	W	24.318	4.58353	38329.3
9_10	189	H21	75	3	1	CS32	1	75-3-1	2	W	20.509	5.37702	238242
9_10	190	H22	75	3	2	CS32	1	75-3-2	2	W	21.161	5.2412	174259
1_2	289	M1	77	1	1	CS233	1	77-1-1	3	W	18.784	5.73637	544967
1_2	290	M2	77	1	2	CS233	1	77-1-2	3	W	17.892	5.92219	835970
5_6	141	F21	77	2	1	CS233	1	77-2-1	3	W	20.625	5.35285	225348
5_6	142	F22	77	2	2	CS233	1	77-2-2	3	W	20.915	5.29244	196084
11_12	3	A3	77	3	1	CS233	1	77-3-1	3	W	23.591	4.73498	54322.5
11_12	4	A4	77	3	2	CS233	1	77-3-2	3	W	23.249	4.80622	64006.6
1_2	107	E11	78	1	1	CS8	1	78-1-1	3	W	25.105	4.41958	26277.5
1_2	108	E12	78	1	2	CS8	1	78-1-2	3	W	25.683	4.29918	19914.8
5_6	43	B19	78	2	1	CS8	1	78-2-1	3	W	25.13	4.41438	25964.3
5_6	44	B20	78	2	2	CS8	1	78-2-2	3	W	25.21	4.39771	24986.8
9_10	41	B17	78	3	1	CS8	1	78-3-1	3	W	18.151	5.86824	738305
9_10	42	B18	78	3	2	CS8	1	78-3-2	3	W	18.482	5.79928	629915
1_2	195	I3	79	1	1	CS260	1	79-1-1	3	W	23.161	4.82456	66766.2
1_2	196	I4	79	1	2	CS260	1	79-1-2	3	W	22.929	4.87289	74625.4
5_6	225	J9	79	2	1	CS260	1	79-2-1	3	W	22.25	5.01434	103356
5_6	226	J10	79	2	2	CS260	1	79-2-2	3	W	22.294	5.00517	101197
9_10	235	J19	79	3	1	CS260	1	79-3-1	3	W	19.632	5.55972	362840
9_10	236	J20	79	3	2	CS260	1	79-3-2	3	W	19.849	5.51451	326971
1_2	101	E5	80	1	1	CS49	1	80-1-1	3	W	22.975	4.8633	72996.8
1_2	102	E6	80	1	2	CS49	1	80-1-2	3	W	23.119	4.83331	68124.9
5_6	177	H9	80	2	1	CS49	1	80-2-1	3	W	25.918	4.25022	17791.8
5_6	178	H10	80	2	2	CS49	1	80-2-2	3	W	25.703	4.29501	19724.6
9_10	185	H17	80	3	1	CS49	1	80-3-1	3	W	19.779	5.52909	338137
9_10	186	H18	80	3	2	CS49	1	80-3-2	3	W	19.793	5.52618	335874
1_2	59	C11	81	1	1	CS248	1	81-1-1	3	W	25.411	4.35584	22690.2
1_2	60	C12	81	1	2	CS248	1	81-1-2	3	W	25.643	4.30751	20300.6
5_6	365	P5	81	2	1	CS248	1	81-2-1	3	W	25.175	4.405	25409.8
5_6	366	P6	81	2	2	CS248	1	81-2-2	3	W	24.945	4.45292	28373.7
9_10	323	N11	81	3	1	CS248	1	81-3-1	3	W	20.196	5.44222	276836
9_10	324	N12	81	3	2	CS248	1	81-3-2	3	W	20.385	5.40285	252843
1_2	263	K23	82	1	1	CS57	1	82-1-1	3	R	23.141	4.82872	67409.8
1_2	264	K24	82	1	2	CS57	1	82-1-2	3	R	22.792	4.90143	79694.2
5_6	33	B9	82	2	1	CS57	1	82-2-1	3	R	24.368	4.57312	37421
5_6	34	B10	82	2	2	CS57	1	82-2-2	3	R	24.864	4.46979	29497.8
9_10	187	H19	82	3	1	CS57	1	82-3-1	3	R	34.249	2.51471	327.125
9_10	188	H20	82	3	2	CS57	1	82-3-2	3	R	28.162	3.78275	6063.91
1_2	115	E19	83	1	1	CS92	1	83-1-1	3	W	24.404	4.56562	36780.4
1_2	116	E20	83	1	2	CS92	1	83-1-2	3	W	24.843	4.47416	29796.4
5_6	137	F17	83	2	1	CS92	1	83-2-1	3	W	24.869	4.46875	29427.1
5_6	138	F18	83	2	2	CS92	1	83-2-2	3	W	25.067	4.4275	26760.9
9_10	85	D13	83	3	1	CS92	1	83-3-1	3	W	21.051	5.26411	183700
9_10	86	D14	83	3	2	CS92	1	83-3-2	3	W	20.411	5.39743	249709
1_2	161	G17	84	1	1	CS144	1	84-1-1	3	W	21.704	5.12808	134301
1_2	162	G18	84	1	2	CS144	1	84-1-2	3	W	23.869	4.67707	47540.8
5_6	95	D23	84	2	1	CS144	1	84-2-1	3	W	24.902	4.46187	28965
5_6	96	D24	84	2	2	CS144	1	84-2-2	3	W	24.922	4.45771	28688.4
9_10	317	N5	84	3	1	CS144	1	84-3-1	3	W	18.775	5.73824	547324
9_10	318	N6	84	3	2	CS144	1	84-3-2	3	W	18.505	5.79449	623004
1_2	49	C1	85	1	1	CS206	1	85-1-1	3	R	20.333	5.41368	259229
1_2	50	C2	85	1	2	CS206	1	85-1-2	3	R	20.601	5.35785	227957
5_6	369	P9	85	2	1	CS206	1	85-2-1	3	R	24.199	4.60832	40580.9
5_6	370	P10	85	2	2	CS206	1	85-2-2	3	R	23.213	4.81372	65121.5
9_10	275	L11	85	3	1	CS206	1	85-3-1	3	R	20.757	5.32536	211522
9_10	276	L12	85	3	2	CS206	1	85-3-2	3	R	20.249	5.43118	269887
1_2	149	G5	86	1	1	CS31	1	86-1-1	3	R	24.033	4.6429	43944.3
1_2	150	G6	86	1	2	CS31	1	86-1-2	3	R	24.069	4.6354	43192
5_6	377	P17	86	2	1	CS31	1	86-2-1	3	R	25.701	4.29543	19743.6
5_6	378	P18	86	2	2	CS31	1	86-2-2	3	R	25.644	4.3073	20290.8
9_10	179	H11	86	3	1	CS31	1	86-3-1	3	R	21.346	5.20266	159462
9_10	180	H12	86	3	2	CS31	1	86-3-2	3	R	21.382	5.19516	156732
1_2	249	K9	87	1	1	CS25	1	87-1-1	8	R	14.728	6.58131	3.8134e+06
1_2	250	K10	87	1	2	CS25	1	87-1-2	8	R	15.239	6.47486	2.98443e+06
5_6	41	B17	87	2	1	CS25	1	87-2-1	8	R	22.04	5.05808	114310
5_6	42	B18	87	2	2	CS25	1	87-2-2	8	R	22.47	4.96851	93004.8
9_10	173	H5	87	3	1	CS25	1	87-3-1	8	R	19.691	5.54742	352715
9_10	174	H6	87	3	2	CS25	1	87-3-2	8	R	19.98	5.48722	307058
1_2	311	M23	88	1	1	CS41	1	88-1-1	8	W	19.634	5.5593	362492
1_2	312	M24	88	1	2	CS41	1	88-1-2	8	W	19.942	5.49514	312706
5_6	185	H17	88	2	1	CS41	1	88-2-1	8	W	24.451	4.55582	35960.4
5_6	186	H18	88	2	2	CS41	1	88-2-2	8	W	24.009	4.6479	44453.1
9_10	365	P5	88	3	1	CS41	1	88-3-1	8	W	18.843	5.72408	529760
9_10	366	P6	88	3	2	CS41	1	88-3-2	8	W	18.547	5.78574	610578
1_2	245	K5	89	1	1	CS276	1	89-1-1	8	W	23.212	4.81393	65152.7
1_2	246	K6	89	1	2	CS276	1	89-1-2	8	W	23.077	4.84206	69511.3
5_6	287	L23	89	2	1	CS276	1	89-2-1	8	W	23.401	4.77456	59505.9
5_6	288	L24	89	2	2	CS276	1	89-2-2	8	W	23.211	4.81414	65184
9_10	137	F17	89	3	1	CS276	1	89-3-1	8	W	16.373	6.23863	1.73232e+06
9_10	138	F18	89	3	2	CS276	1	89-3-2	8	W	17.005	6.10697	1.27929e+06
1_2	71	C23	90	1	1	CS50	1	90-1-1	8	R	24.685	4.50708	32142.4
1_2	72	C24	90	1	2	CS50	1	90-1-2	8	R	25.106	4.41938	26264.9
5_6	169	H1	90	2	1	CS50	1	90-2-1	8	R	24.007	4.64832	44495.8
5_6	170	H2	90	2	2	CS50	1	90-2-2	8	R	24.048	4.63978	43629.2
9_10	29	B5	90	3	1	CS50	1	90-3-1	8	R	19.332	5.62221	418997
9_10	30	B6	90	3	2	CS50	1	90-3-2	8	R	21.291	5.21411	163724
1_2	215	I23	91	1	1	CS198	1	91-1-1	8	W	19.997	5.48368	304564
1_2	216	I24	91	1	2	CS198	1	91-1-2	8	W	20.692	5.3389	218221
5_6	333	N21	91	2	1	CS198	1	91-2-1	8	W	25.885	4.2571	18075.7
5_6	334	N22	91	2	2	CS198	1	91-2-2	8	W	25.795	4.27584	18873.1
9_10	79	D7	91	3	1	CS198	1	91-3-1	8	W	17.714	5.95927	910482
9_10	80	D8	91	3	2	CS198	1	91-3-2	8	W	17.321	6.04114	1.09936e+06
1_2	145	G1	92	1	1	CS274	1	92-1-1	8	R	21.326	5.20682	160999
1_2	146	G2	92	1	2	CS274	1	92-1-2	8	R	21.532	5.16391	145851
5_6	321	N9	92	2	1	CS274	1	92-2-1	8	R	25.593	4.31792	20793.3
5_6	322	N10	92	2	2	CS274	1	92-2-2	8	R	25.275	4.38417	24219.8
9_10	361	P1	92	3	1	CS274	1	92-3-1	8	R	15.033	6.51778	3.29439e+06
9_10	362	P2	92	3	2	CS274	1	92-3-2	8	R	15.019	6.52069	3.31659e+06
1_2	343	O7	93	1	1	CS17	1	93-1-1	8	R	18.928	5.70637	508595
1_2	344	O8	93	1	2	CS17	1	93-1-2	8	R	18.608	5.77303	592972
5_6	75	D3	93	2	1	CS17	1	93-2-1	8	R	22.084	5.04892	111922
5_6	76	D4	93	2	2	CS17	1	93-2-2	8	R	22.219	5.02079	104904
9_10	75	D3	93	3	1	CS17	1	93-3-1	8	R	16.538	6.20425	1.6005e+06
9_10	76	D4	93	3	2	CS17	1	93-3-2	8	R	16.668	6.17717	1.50374e+06
1_2	109	E13	94	1	1	CS40	1	94-1-1	8	R	19.615	5.56326	365811
1_2	110	E14	94	1	2	CS40	1	94-1-2	8	R	19.377	5.61284	410050
5_6	237	J21	94	2	1	CS40	1	94-2-1	8	R	23.155	4.82581	66958.6
5_6	238	J22	94	2	2	CS40	1	94-2-2	8	R	23.899	4.67082	46861.6
9_10	363	P3	94	3	1	CS40	1	94-3-1	8	R	15.641	6.39112	2.46103e+06
9_10	364	P4	94	3	2	CS40	1	94-3-2	8	R	15.549	6.41028	2.57207e+06
1_2	89	D17	95	1	1	CS73	1	95-1-1	8	R	20.335	5.41327	258980
1_2	90	D18	95	1	2	CS73	1	95-1-2	8	R	19.837	5.51701	328859
5_6	233	J17	95	2	1	CS73	1	95-2-1	8	R	26.005	4.2321	17064.6
5_6	234	J18	95	2	2	CS73	1	95-2-2	8	R	25.631	4.31001	20417.8
9_10	221	J5	95	3	1	CS73	1	95-3-1	8	R	20.866	5.30265	200747
9_10	222	J6	95	3	2	CS73	1	95-3-2	8	R	20.603	5.35744	227739
1_2	179	H11	96	1	1	CS11	1	96-1-1	8	W	26.053	4.2221	16676.2
1_2	180	H12	96	1	2	CS11	1	96-1-2	8	W	25.927	4.24835	17715.2
5_6	179	H11	96	2	1	CS11	1	96-2-1	8	W	23.88	4.67478	47290.6
5_6	180	H12	96	2	2	CS11	1	96-2-2	8	W	23.878	4.67519	47336
9_10	381	P21	96	3	1	CS11	1	96-3-1	8	W	14.667	6.59402	3.92663e+06
9_10	382	P22	96	3	2	CS11	1	96-3-2	8	W	14.866	6.55256	3.56915e+06
1_2	35	B11	97	1	1	CS225	1	97-1-1	8	W	22.88	4.88309	76400.2
1_2	36	B12	97	1	2	CS225	1	97-1-2	8	W	22.923	4.87414	74840.5
5_6	121	F1	97	2	1	CS225	1	97-2-1	8	W	19.925	5.49868	315266
5_6	122	F2	97	2	2	CS225	1	97-2-2	8	W	19.916	5.50055	316630
9_10	183	H15	97	3	1	CS225	1	97-3-1	8	W	22.297	5.00454	101052
9_10	184	H16	97	3	2	CS225	1	97-3-2	8	W	22.006	5.06517	116189
1_2	41	B17	98	1	1	CS151	1	98-1-1	8	bR	24.583	4.52833	33754.1
1_2	42	B18	98	1	2	CS151	1	98-1-2	8	bR	25.541	4.32876	21318.5
5_6	173	H5	98	2	1	CS151	1	98-2-1	8	bR	23.39	4.77685	59820.7
5_6	174	H6	98	2	2	CS151	1	98-2-2	8	bR	23.981	4.65373	45054.2
9_10	287	L23	98	3	1	CS151	1	98-3-1	8	bR	19.076	5.67554	473741
9_10	288	L24	98	3	2	CS151	1	98-3-2	8	bR	18.339	5.82907	674640
1_2	181	H13	99	1	1	CS84	1	99-1-1	8	R	23.652	4.72227	52756
1_2	182	H14	99	1	2	CS84	1	99-1-2	8	R	23.83	4.68519	48438.6
5_6	271	L7	99	2	1	CS84	1	99-2-1	8	R	22.791	4.90163	79732.4
5_6	272	L8	99	2	2	CS84	1	99-2-2	8	R	22.73	4.91434	82099.8
9_10	177	H9	99	3	1	CS84	1	99-3-1	8	R	23.304	4.79477	62340
9_10	178	H10	99	3	2	CS84	1	99-3-2	8	R	23.471	4.75998	57541
1_2	85	D13	100	1	1	CS199	1	100-1-1	8	W	25.553	4.32626	21196.2
1_2	86	D14	100	1	2	CS199	1	100-1-2	8	W	24.656	4.51312	32592.6
5_6	35	B11	100	2	1	CS199	1	100-2-1	8	W	24.12	4.62478	42148.2
5_6	36	B12	100	2	2	CS199	1	100-2-2	8	W	24.023	4.64499	44155.6
9_10	229	J13	100	3	1	CS199	1	100-3-1	8	W	22.437	4.97538	94488.7
9_10	230	J14	100	3	2	CS199	1	100-3-2	8	W	22.436	4.97559	94534
1_2	91	D19	101	1	1	CS182	1	101-1-1	8	R	24.367	4.57332	37439
1_2	92	D20	101	1	2	CS182	1	101-1-2	8	R	25.061	4.42875	26838
5_6	325	N13	101	2	1	CS182	1	101-2-1	8	R	24.822	4.47854	30098.1
5_6	326	N14	101	2	2	CS182	1	101-2-2	8	R	24.68	4.50812	32219.6
9_10	93	D21	101	3	1	CS182	1	101-3-1	8	R	15.975	6.32154	2.09671e+06
9_10	94	D22	101	3	2	CS182	1	101-3-2	8	R	16.32	6.24967	1.77692e+06
1_2	187	H19	102	1	1	CS122	1	102-1-1	8	bR	24.911	4.46	28840.2
1_2	188	H20	102	1	2	CS122	1	102-1-2	8	bR	23.247	4.80664	64068
5_6	77	D5	102	2	1	CS122	1	102-2-1	8	bR	25.5	4.3373	21741.9
5_6	78	D6	102	2	2	CS122	1	102-2-2	8	bR	25.039	4.43333	27122.7
9_10	271	L7	102	3	1	CS122	1	102-3-1	8	bR	23.791	4.69332	49353.2
9_10	272	L8	102	3	2	CS122	1	102-3-2	8	bR	23.106	4.83601	68551.1
1_2	175	H7	103	1	1	CS271	1	103-1-1	8	R	23.684	4.71561	51952.4
1_2	176	H8	103	1	2	CS271	1	103-1-2	8	R	23.816	4.68811	48764.9
5_6	139	F19	103	2	1	CS271	1	103-2-1	8	R	24.38	4.57062	37206.2
5_6	140	F20	103	2	2	CS271	1	103-2-2	8	R	24.918	4.45854	28743.5
9_10	143	F23	103	3	1	CS271	1	103-3-1	8	R	19.404	5.60721	404773
9_10	144	F24	103	3	2	CS271	1	103-3-2	8	R	19.367	5.61492	412021
1_2	129	F9	104	1	1	CS141	1	104-1-1	8	R	25.668	4.3023	20058.6
1_2	130	F10	104	1	2	CS141	1	104-1-2	8	R	25.896	4.2548	17980.6
5_6	323	N11	104	2	1	CS141	1	104-2-1	8	R	23.46	4.76227	57845.5
5_6	324	N12	104	2	2	CS141	1	104-2-2	8	R	23.434	4.76769	58571.4
9_10	91	D19	104	3	1	CS141	1	104-3-1	8	R	18.18	5.86219	728106
9_10	92	D20	104	3	2	CS141	1	104-3-2	8	R	18.842	5.72429	530014
1_2	233	J17	105	1	1	CS76	1	105-1-1	8	R	24.839	4.475	29853.6
1_2	234	J18	105	1	2	CS76	1	105-1-2	8	R	24.694	4.5052	32003.9
5_6	91	D19	105	2	1	CS76	1	105-2-1	8	R	23.686	4.71519	51902.6
5_6	92	D20	105	2	2	CS76	1	105-2-2	8	R	24.354	4.57603	37673.1
9_10	269	L5	105	3	1	CS76	1	105-3-1	8	R	18.472	5.80137	632944
9_10	270	L6	105	3	2	CS76	1	105-3-2	8	R	18.223	5.85324	713242
1_2	79	D7	106	1	1	CS80	1	106-1-1	3	R	21.766	5.11516	130365
1_2	80	D8	106	1	2	CS80	1	106-1-2	3	R	21.474	5.17599	149965
5_6	275	L11	106	2	1	CS80	1	106-2-1	3	R	25.824	4.2698	18612.4
5_6	276	L12	106	2	2	CS80	1	106-2-2	3	R	25.38	4.3623	23030.1
9_10	325	N13	106	3	1	CS80	1	106-3-1	3	R	18.662	5.76178	577810
9_10	326	N14	106	3	2	CS80	1	106-3-2	3	R	18.412	5.81386	651425
1_2	275	L11	107	1	1	CS53	1	107-1-1	3	W	26.186	4.19439	15645.6
1_2	276	L12	107	1	2	CS53	1	107-1-2	3	W	26.075	4.21751	16501.2
5_6	191	H23	107	2	1	CS53	1	107-2-1	3	W	23.897	4.67123	46906.6
5_6	192	H24	107	2	2	CS53	1	107-2-2	3	W	23.958	4.65853	45554
9_10	227	J11	107	3	1	CS53	1	107-3-1	3	W	23.399	4.77498	59563
9_10	228	J12	107	3	2	CS53	1	107-3-2	3	W	22.975	4.8633	72996.8
1_2	171	H3	108	1	1	CS236	1	108-1-1	3	W	25.063	4.42833	26812.3
1_2	172	H4	108	1	2	CS236	1	108-1-2	3	W	24.811	4.48083	30257.3
5_6	45	B21	108	2	1	CS236	1	108-2-1	3	W	20.362	5.40764	255648
5_6	46	B22	108	2	2	CS236	1	108-2-2	3	W	20.985	5.27786	189609
9_10	127	F7	108	3	1	CS236	1	108-3-1	3	W	23.172	4.82227	66414.9
9_10	128	F8	108	3	2	CS236	1	108-3-2	3	W	22.947	4.86914	73983.9
1_2	131	F11	109	1	1	CS116	1	109-1-1	3	W	25.496	4.33813	21783.7
1_2	132	F12	109	1	2	CS116	1	109-1-2	3	W	25.534	4.33022	21390.2
5_6	283	L19	109	2	1	CS116	1	109-2-1	3	W	23.156	4.8256	66926.5
5_6	284	L20	109	2	2	CS116	1	109-2-2	3	W	23.039	4.84997	70790
9_10	87	D15	109	3	1	CS116	1	109-3-1	3	W	24.366	4.57353	37456.9
9_10	88	D16	109	3	2	CS116	1	109-3-2	3	W	24.505	4.54458	35040.9
1_2	283	L19	110	1	1	CS96	1	110-1-1	3	R	23.228	4.8106	64654.6
1_2	284	L20	110	1	2	CS96	1	110-1-2	3	R	23.194	4.81768	65717.7
5_6	73	D1	110	2	1	CS96	1	110-2-1	3	R	23.792	4.69311	49329.6
5_6	74	D2	110	2	2	CS96	1	110-2-2	3	R	23.663	4.71998	52478.4
9_10	331	N19	110	3	1	CS96	1	110-3-1	3	R	20.729	5.33119	214382
9_10	332	N20	110	3	2	CS96	1	110-3-2	3	R	21.065	5.26119	182471
1_2	373	P13	111	1	1	CS145	1	111-1-1	3	W	23.3	4.7956	62459.8
1_2	374	P14	111	1	2	CS145	1	111-1-2	3	W	23.207	4.81497	65309.1
5_6	231	J15	111	2	1	CS145	1	111-2-1	3	W	26.465	4.13627	13685.8
5_6	232	J16	111	2	2	CS145	1	111-2-2	3	W	26.309	4.16877	14749.2
9_10	35	B11	111	3	1	CS145	1	111-3-1	3	W	17.802	5.94094	872849
9_10	36	B12	111	3	2	CS145	1	111-3-2	3	W	18.324	5.8322	679511
1_2	325	N13	112	1	1	CS21	1	112-1-1	3	R	25.944	4.2448	17571.3
1_2	326	N14	112	1	2	CS21	1	112-1-2	3	R	25.962	4.24105	17420.3
5_6	361	P1	112	2	1	CS21	1	112-2-1	3	R	22.918	4.87518	75020.2
5_6	362	P2	112	2	2	CS21	1	112-2-2	3	R	22.796	4.90059	79541.4
9_10	89	D17	112	3	1	CS21	1	112-3-1	3	R	17.221	6.06197	1.15338e+06
9_10	90	D18	112	3	2	CS21	1	112-3-2	3	R	17.302	6.0451	1.10943e+06
1_2	75	D3	113	1	1	CS111	1	113-1-1	3	R	14.294	6.67172	4.69595e+06
1_2	76	D4	113	1	2	CS111	1	113-1-2	3	R	14.7	6.58715	3.86496e+06
5_6	383	P23	113	2	1	CS111	1	113-2-1	3	R	17.565	5.99031	977937
5_6	384	P24	113	2	2	CS111	1	113-2-2	3	R	17.331	6.03906	1.0941e+06
9_10	83	D11	113	3	1	CS111	1	113-3-1	3	R	18.62	5.77053	589568
9_10	84	D12	113	3	2	CS111	1	113-3-2	3	R	19.248	5.63971	436224
1_2	93	D21	114	1	1	CS12_R	1	114-1-1	3	R	23.277	4.80039	63152.7
1_2	94	D22	114	1	2	CS12_R	1	114-1-2	3	R	23.466	4.76102	57679.2
5_6	127	F7	114	2	1	CS12_R	1	114-2-1	3	R	24.156	4.61728	41426.6
5_6	128	F8	114	2	2	CS12_R	1	114-2-2	3	R	23.874	4.67603	47426.9
9_10	277	L13	114	3	1	CS12_R	1	114-3-1	3	R	20.238	5.43347	271315
9_10	278	L14	114	3	2	CS12_R	1	114-3-2	3	R	19.335	5.62159	418395
1_2	239	J23	115	1	1	CS12_W	1	115-1-1	3	W	23.147	4.82747	67216.1
1_2	240	J24	115	1	2	CS12_W	1	115-1-2	3	W	23.194	4.81768	65717.7
5_6	319	N7	115	2	1	CS12_W	1	115-2-1	3	W	24.426	4.56103	36394.3
5_6	320	N8	115	2	2	CS12_W	1	115-2-2	3	W	24.435	4.55916	36237.5
9_10	191	H23	115	3	1	CS12_W	1	115-3-1	3	W	16.454	6.22175	1.6663e+06
9_10	192	H24	115	3	2	CS12_W	1	115-3-2	3	W	16.461	6.2203	1.66072e+06
1_2	317	N5	117	1	1	CS155	1	117-1-1	4	R	22.798	4.90018	79465.1
1_2	318	N6	117	1	2	CS155	1	117-1-2	4	R	22.761	4.90788	80888.1
5_6	335	N23	117	2	1	CS155	1	117-2-1	4	R	22.663	4.9283	84781.2
5_6	336	N24	117	2	2	CS155	1	117-2-2	4	R	22.851	4.88914	77470.4
9_10	281	L17	117	3	1	CS155	1	117-3-1	4	R	19.181	5.65367	450471
9_10	282	L18	117	3	2	CS155	1	117-3-2	4	R	18.047	5.8899	776070
1_2	285	L21	118	1	1	CS228	1	118-1-1	4	R	22.731	4.91413	82060.5
1_2	286	L22	118	1	2	CS228	1	118-1-2	4	R	22.746	4.91101	81472.1
5_6	277	L13	118	2	1	CS228	1	118-2-1	4	R	24.349	4.57707	37763.6
5_6	278	L14	118	2	2	CS228	1	118-2-2	4	R	24.448	4.55645	36012.2
9_10	73	D1	118	3	1	CS228	1	118-3-1	4	R	14.731	6.58069	3.80792e+06
9_10	74	D2	118	3	2	CS228	1	118-3-2	4	R	14.51	6.62673	4.23376e+06
1_2	319	N7	119	1	1	CS23	1	119-1-1	4	R	23.691	4.71415	51778.3
1_2	320	N8	119	1	2	CS23	1	119-1-2	4	R	23.685	4.7154	51927.5
5_6	181	H13	119	2	1	CS23	1	119-2-1	4	R	24.673	4.50958	32327.9
5_6	182	H14	119	2	2	CS23	1	119-2-2	4	R	24.787	4.48583	30607.6
9_10	321	N9	119	3	1	CS23	1	119-3-1	4	R	18.937	5.7045	506404
9_10	322	N10	119	3	2	CS23	1	119-3-2	4	R	19.095	5.67158	469443
1_2	191	H23	120	1	1	CS194	1	120-1-1	4	R	23.266	4.80268	63486.8
1_2	192	H24	120	1	2	CS194	1	120-1-2	4	R	23.741	4.70373	50551.2
5_6	171	H3	120	2	1	CS194	1	120-2-1	4	R	22.119	5.04163	110059
5_6	172	H4	120	2	2	CS194	1	120-2-2	4	R	21.96	5.07475	118781
9_10	273	L9	120	3	1	CS194	1	120-3-1	4	R	23.93	4.66436	46169.9
9_10	274	L10	120	3	2	CS194	1	120-3-2	4	R	24.15	4.61853	41546
1_2	123	F3	121	1	1	CS19	1	121-1-1	4	W	22.983	4.86164	72717.3
1_2	124	F4	121	1	2	CS19	1	121-1-2	4	W	23.017	4.85455	71540.9
5_6	223	J7	121	2	1	CS19	1	121-2-1	4	W	24.253	4.59707	39543.2
5_6	224	J8	121	2	2	CS19	1	121-2-2	4	W	24.29	4.58936	38847.6
9_10	129	F9	121	3	1	CS19	1	121-3-1	4	W	22.699	4.9208	83329.8
9_10	130	F10	121	3	2	CS19	1	121-3-2	4	W	22.66	4.92892	84903.3
1_2	361	P1	122	1	1	CS78	1	122-1-1	4	W	23.039	4.84997	70790
1_2	362	P2	122	1	2	CS78	1	122-1-2	4	W	22.825	4.89455	78442.6
5_6	189	H21	122	2	1	CS78	1	122-2-1	4	W	23.354	4.78435	60862.7
5_6	190	H22	122	2	2	CS78	1	122-2-2	4	W	24.21	4.60603	40367.3
9_10	175	H7	122	3	1	CS78	1	122-3-1	4	W	23.236	4.80893	64407
9_10	176	H8	122	3	2	CS78	1	122-3-2	4	W	23.068	4.84393	69812.1
1_2	371	P11	123	1	1	CS46	1	123-1-1	4	bR	23.751	4.70165	50309.3
1_2	372	P12	123	1	2	CS46	1	123-1-2	4	bR	23.476	4.75894	57403.2
7_8	1	A1	123	2	1	CS46	1	123-2-1	4	bR	22.806	4.89851	79160.8
7_8	2	A2	123	2	2	CS46	1	123-2-2	4	bR	22.977	4.86289	72926.8
9_10	267	L3	123	3	1	CS46	1	123-3-1	4	bR	22.312	5.00142	100327
9_10	268	L4	123	3	2	CS46	1	123-3-2	4	bR	22.621	4.93705	86506.6
1_2	127	F7	124	1	1	CS139	1	124-1-1	4	bR-R	24.812	4.48062	30242.8
1_2	128	F8	124	1	2	CS139	1	124-1-2	4	bR-R	24.265	4.59457	39316.3
5_6	37	B13	124	2	1	CS139	1	124-2-1	4	bR-R	21.962	5.07433	118667
5_6	38	B14	124	2	2	CS139	1	124-2-2	4	bR-R	22.54	4.95392	89933.8
9_10	141	F21	124	3	1	CS139	1	124-3-1	4	bR-R	19.278	5.63346	429992
9_10	142	F22	124	3	2	CS139	1	124-3-2	4	bR-R	19.893	5.50534	320143
1_2	313	N1	125	1	1	CS75	1	125-1-1	4	W	25.463	4.34501	22131.2
1_2	314	N2	125	1	2	CS75	1	125-1-2	4	W	25.216	4.39646	24915
5_6	31	B7	125	2	1	CS75	1	125-2-1	4	W	20.792	5.31806	208001
5_6	32	B8	125	2	2	CS75	1	125-2-2	4	W	20.991	5.27661	189064
9_10	377	P17	125	3	1	CS75	1	125-3-1	4	W	16.248	6.26467	1.83936e+06
9_10	378	P18	125	3	2	CS75	1	125-3-2	4	W	16.114	6.29258	1.96147e+06
1_2	383	P23	126	1	1	CS119	1	126-1-1	4	R	23.236	4.80893	64407
1_2	384	P24	126	1	2	CS119	1	126-1-2	4	R	23.227	4.81081	64685.6
5_6	227	J11	126	2	1	CS119	1	126-2-1	4	R	24.838	4.47521	29867.9
5_6	228	J12	126	2	2	CS119	1	126-2-2	4	R	24.681	4.50791	32204.1
9_10	169	H1	126	3	1	CS119	1	126-3-1	4	R	19.89	5.50597	320604
9_10	170	H2	126	3	2	CS119	1	126-3-2	4	R	19.608	5.56471	367041
1_2	177	H9	127	1	1	CS229	1	127-1-1	9	R	24.78	4.48729	30710.6
1_2	178	H10	127	1	2	CS229	1	127-1-2	9	R	24.611	4.52249	33303.8
5_6	175	H7	127	2	1	CS229	1	127-2-1	9	R	24.77	4.48937	30858.2
5_6	176	H8	127	2	2	CS229	1	127-2-2	9	R	24.505	4.54458	35040.9
9_10	47	B23	127	3	1	CS229	1	127-3-1	9	R	16.432	6.22634	1.68398e+06
9_10	48	B24	127	3	2	CS229	1	127-3-2	9	R	16.539	6.20405	1.59973e+06
1_2	141	F21	128	1	1	CS114	1	128-1-1	9	W	23.939	4.66248	45971
1_2	142	F22	128	1	2	CS114	1	128-1-2	9	W	24.431	4.55999	36307.1
5_6	187	H19	128	2	1	CS114	1	128-2-1	9	W	23.976	4.65478	45162.4
5_6	188	H20	128	2	2	CS114	1	128-2-2	9	W	23.526	4.74852	56042.8
9_10	95	D23	128	3	1	CS114	1	128-3-1	9	W	15.644	6.39049	2.45749e+06
9_10	96	D24	128	3	2	CS114	1	128-3-2	9	W	16.174	6.28008	1.90582e+06
1_2	367	P7	129	1	1	CS181	1	129-1-1	9	R	25.989	4.23543	17196.1
1_2	368	P8	129	1	2	CS181	1	129-1-2	9	R	25.411	4.35584	22690.2
5_6	265	L1	129	2	1	CS181	1	129-2-1	9	R	23.069	4.84372	69778.6
5_6	266	L2	129	2	2	CS181	1	129-2-2	9	R	23.043	4.84914	70654.3
9_10	285	L21	129	3	1	CS181	1	129-3-1	9	R	20.841	5.30786	203169
9_10	286	L22	129	3	2	CS181	1	129-3-2	9	R	20.858	5.30432	201519
1_2	29	B5	130	1	1	CS37	1	130-1-1	9	W	23.387	4.77748	59906.9
1_2	30	B6	130	1	2	CS37	1	130-1-2	9	W	22.801	4.89955	79350.9
5_6	93	D21	130	2	1	CS37	1	130-2-1	9	W	24.407	4.56499	36727.5
5_6	94	D22	130	2	2	CS37	1	130-2-2	9	W	24.709	4.50208	31774.5
9_10	233	J17	130	3	1	CS37	1	130-3-1	9	W	18.219	5.85407	714612
9_10	234	J18	130	3	2	CS37	1	130-3-2	9	W	18.646	5.76512	582261
1_2	39	B15	131	1	1	CS74	1	131-1-1	9	R	25.233	4.39292	24712.7
1_2	40	B16	131	1	2	CS74	1	131-1-2	9	R	25.583	4.32001	20893.3
5_6	331	N19	131	2	1	CS74	1	131-2-1	9	R	24.47	4.55187	35634.2
5_6	332	N20	131	2	2	CS74	1	131-2-2	9	R	24.47	4.55187	35634.2
9_10	329	N17	131	3	1	CS74	1	131-3-1	9	R	20.668	5.3439	220748
9_10	330	N18	131	3	2	CS74	1	131-3-2	9	R	20.794	5.31765	207801
1_2	315	N3	132	1	1	CS38	1	132-1-1	9	W	23.557	4.74206	55215.7
1_2	316	N4	132	1	2	CS38	1	132-1-2	9	W	23.32	4.79143	61863.4
5_6	315	N3	132	2	1	CS38	1	132-2-1	9	W	24.72	4.49979	31607.3
5_6	316	N4	132	2	2	CS38	1	132-2-2	9	W	24.603	4.52416	33431.9
9_10	171	H3	132	3	1	CS38	1	132-3-1	9	W	16.743	6.16155	1.45061e+06
9_10	172	H4	132	3	2	CS38	1	132-3-2	9	W	16.222	6.27008	1.86245e+06
1_2	363	P3	133	1	1	CS242	1	133-1-1	9	W	18.372	5.8222	664045
1_2	364	P4	133	1	2	CS242	1	133-1-2	9	W	17.626	5.9776	949737
5_6	373	P13	133	2	1	CS242	1	133-2-1	9	W	25.734	4.28855	19433.5
5_6	374	P14	133	2	2	CS242	1	133-2-2	9	W	25.851	4.26418	18372.9
9_10	45	B21	133	3	1	CS242	1	133-3-1	9	W	14.733	6.58027	3.80427e+06
9_10	46	B22	133	3	2	CS242	1	133-3-2	9	W	14.724	6.58215	3.82073e+06
1_2	31	B7	134	1	1	CS287	1	134-1-1	9	W	22.132	5.03892	109375
1_2	32	B8	134	1	2	CS287	1	134-1-2	9	W	22.167	5.03163	107554
5_6	39	B15	134	2	1	CS287	1	134-2-1	9	W	24.386	4.56937	37099.3
5_6	40	B16	134	2	2	CS287	1	134-2-2	9	W	24.67	4.5102	32374.5
9_10	37	B13	134	3	1	CS287	1	134-3-1	9	W	17.254	6.0551	1.13527e+06
9_10	38	B14	134	3	2	CS287	1	134-3-2	9	W	17.87	5.92677	844838
1_2	231	J15	135	1	1	CS205	1	135-1-1	9	bR	25.747	4.28584	19312.7
1_2	232	J16	135	1	2	CS205	1	135-1-2	9	bR	26.074	4.21772	16509.1
5_6	83	D11	135	2	1	CS205	1	135-2-1	9	bR	23.169	4.82289	66510.5
5_6	84	D12	135	2	2	CS205	1	135-2-2	9	bR	22.721	4.91622	82455
9_10	81	D9	135	3	1	CS205	1	135-3-1	9	bR	20.662	5.34515	221384
9_10	82	D10	135	3	2	CS205	1	135-3-2	9	bR	20.544	5.36973	234276
1_2	87	D15	136	1	1	CS143_R	1	136-1-1	9	R	24.97	4.44771	28035.4
1_2	88	D16	136	1	2	CS143_R	1	136-1-2	9	R	24.551	4.53499	34276.2
5_6	281	L17	136	2	1	CS143_R	1	136-2-1	9	R	23.54	4.7456	55667.8
5_6	282	L18	136	2	2	CS143_R	1	136-2-2	9	R	23.433	4.76789	58599.5
9_10	265	L1	136	3	1	CS143_R	1	136-3-1	9	R	17.19	6.06843	1.17066e+06
9_10	266	L2	136	3	2	CS143_R	1	136-3-2	9	R	17.144	6.07801	1.19678e+06
1_2	237	J21	137	1	1	CS143_W	1	137-1-1	9	W	24.636	4.51729	32906.8
1_2	238	J22	137	1	2	CS143_W	1	137-1-2	9	W	24.984	4.44479	27847.8
5_6	379	P19	137	2	1	CS143_W	1	137-2-1	9	W	25.192	4.40146	25203.5
5_6	380	P20	137	2	2	CS143_W	1	137-2-2	9	W	25.198	4.40021	25131
9_10	125	F5	137	3	1	CS143_W	1	137-3-1	9	W	19.794	5.52597	335712
9_10	126	F6	137	3	2	CS143_W	1	137-3-2	9	W	19.594	5.56763	369514
1_2	37	B13	138	1	1	CS113	1	138-1-1	9	W	25.714	4.29272	19620.8
1_2	38	B14	138	1	2	CS113	1	138-1-2	9	W	25.94	4.24564	17605.1
5_6	279	L15	138	2	1	CS113	1	138-2-1	9	W	25.979	4.23751	17278.8
5_6	280	L16	138	2	2	CS113	1	138-2-2	9	W	26.162	4.19939	15826.7
9_10	335	N23	138	3	1	CS113	1	138-3-1	9	W	16.967	6.11489	1.30282e+06
9_10	336	N24	138	3	2	CS113	1	138-3-2	9	W	17.295	6.04656	1.11316e+06
1_2	135	F15	139	1	1	CS135	1	139-1-1	9	R	26.126	4.20689	16102.4
1_2	136	F16	139	1	2	CS135	1	139-1-2	9	R	26.256	4.17981	15128.9
5_6	381	P21	139	2	1	CS135	1	139-2-1	9	R	23.95	4.66019	45729.1
5_6	382	P22	139	2	2	CS135	1	139-2-2	9	R	23.793	4.6929	49305.9
9_10	33	B9	139	3	1	CS135	1	139-3-1	9	R	20.062	5.47014	295215
9_10	34	B10	139	3	2	CS135	1	139-3-2	9	R	19.975	5.48826	307795
1_2	81	D9	140	1	1	CS67_R	1	140-1-1	9	R	26.161	4.1996	15834.3
1_2	82	D10	140	1	2	CS67_R	1	140-1-2	9	R	25.36	4.36646	23252.1
5_6	367	P7	140	2	1	CS67_R	1	140-2-1	9	R	25.201	4.39959	25094.9
5_6	368	P8	140	2	2	CS67_R	1	140-2-2	9	R	23.499	4.75414	56773.4
9_10	327	N15	140	3	1	CS67_R	1	140-3-1	9	R	22.992	4.85976	72404
9_10	328	N16	140	3	2	CS67_R	1	140-3-2	9	R	22.847	4.88997	77619.2
1_2	121	F1	141	1	1	CS67_W	1	141-1-1	9	W	23.939	4.66248	45971
1_2	122	F2	141	1	2	CS67_W	1	141-1-2	9	W	24.313	4.58457	38421.4
5_6	29	B5	141	2	1	CS67_W	1	141-2-1	9	W	24.924	4.45729	28660.9
5_6	30	B6	141	2	2	CS67_W	1	141-2-2	9	W	24.711	4.50166	31744
11_12	293	M5	141	3	1	CS67_W	1	141-3-1	9	W	23.092	4.83893	69013
11_12	294	M6	141	3	2	CS67_W	1	141-3-2	9	W	22.724	4.91559	82336.5
1_2	269	L5	142	1	1	CS165	1	142-1-1	9	R	25.115	4.4175	26151.8
1_2	270	L6	142	1	2	CS165	1	142-1-2	9	R	25.166	4.40688	25519.8
5_6	125	F5	142	2	1	CS165	1	142-2-1	9	R	24.532	4.53895	34590
5_6	126	F6	142	2	2	CS165	1	142-2-2	9	R	24.146	4.61936	41625.8
11_12	259	K19	142	3	1	CS165	1	142-3-1	9	R	23.533	4.74706	55855
11_12	260	K20	142	3	2	CS165	1	142-3-2	9	R	23.844	4.68227	48114.4
1_2	27	B3	143	1	1	CS192	1	143-1-1	9	R	21.556	5.15891	144181
1_2	28	B4	143	1	2	CS192	1	143-1-2	9	R	21.605	5.1487	140832
5_6	313	N1	143	2	1	CS192	1	143-2-1	9	R	23.251	4.80581	63945.2
5_6	314	N2	143	2	2	CS192	1	143-2-2	9	R	23.53	4.74769	55935.4
11_12	241	K1	143	3	1	CS192	1	143-3-1	9	R	24.929	4.45625	28592.3
11_12	242	K2	143	3	2	CS192	1	143-3-2	9	R	25.15	4.41021	25716.4
1_2	169	H1	144	1	1	CS264	1	144-1-1	9	W	22.326	4.9985	99656
1_2	170	H2	144	1	2	CS264	1	144-1-2	9	W	22.621	4.93705	86506.6
5_6	235	J19	144	2	1	CS264	1	144-2-1	9	W	24.863	4.47	29511.9
5_6	236	J20	144	2	2	CS264	1	144-2-2	9	W	24.857	4.47125	29597
11_12	205	I13	144	3	1	CS264	1	144-3-1	9	W	27.002	4.0244	10578
11_12	206	I14	144	3	2	CS264	1	144-3-2	9	W	25.811	4.27251	18728.8
1_2	331	N19	145	1	1	CS186	1	145-1-1	9	W	19.119	5.66658	464069
1_2	332	N20	145	1	2	CS186	1	145-1-2	9	W	19.665	5.55284	357142
5_6	363	P3	145	2	1	CS186	1	145-2-1	9	W	24.905	4.46125	28923.3
5_6	364	P4	145	2	2	CS186	1	145-2-2	9	W	24.48	4.54978	35463.7
11_12	11	A11	145	3	1	CS186	1	145-3-1	9	W	19.254	5.63846	434971
11_12	12	A12	145	3	2	CS186	1	145-3-2	9	W	19.087	5.67325	471248
1_2	43	B19	146	1	1	CS129	1	146-1-1	9	R	18.796	5.73387	541839
1_2	44	B20	146	1	2	CS129	1	146-1-2	9	R	19.054	5.68012	478766
7_8	3	A3	146	2	1	CS129	1	146-2-1	9	R	18.717	5.75033	562765
7_8	4	A4	146	2	2	CS129	1	146-2-2	9	R	19.087	5.67325	471248
11_12	61	C13	146	3	1	CS129	1	146-3-1	9	R	25.187	4.4025	25264
11_12	62	C14	146	3	2	CS129	1	146-3-2	9	R	25.134	4.41354	25914.5
1_2	279	L15	147	1	1	CS231	1	147-1-1	9	bR	24.601	4.52458	33463.9
1_2	280	L16	147	1	2	CS231	1	147-1-2	9	bR	24.617	4.52124	33208.1
5_6	85	D13	147	2	1	CS231	1	147-2-1	9	bR	15.368	6.44799	2.80536e+06
5_6	86	D14	147	2	2	CS231	1	147-2-2	9	bR	15.095	6.50486	3.19786e+06
11_12	297	M9	147	3	1	CS231	1	147-3-1	9	bR	24.256	4.59645	39486.4
11_12	298	M10	147	3	2	CS231	1	147-3-2	9	bR	23.945	4.66123	45838.9
1_2	217	J1	148	1	1	CS222	1	148-1-1	9	W	22.325	4.99871	99703.8
1_2	218	J2	148	1	2	CS222	1	148-1-2	9	W	22.135	5.03829	109217
5_6	129	F9	148	2	1	CS222	1	148-2-1	9	W	25.107	4.41917	26252.3
5_6	130	F10	148	2	2	CS222	1	148-2-2	9	W	25.091	4.4225	26454.6
11_12	159	G15	148	3	1	CS222	1	148-3-1	9	W	24.693	4.50541	32019.3
11_12	160	G16	148	3	2	CS222	1	148-3-2	9	W	24.157	4.61707	41406.7
1_2	219	J3	149	1	1	CS180_R	1	149-1-1	4	R	19.546	5.57763	378121
1_2	220	J4	149	1	2	CS180_R	1	149-1-2	4	R	19.595	5.56742	369337
5_6	89	D17	149	2	1	CS180_R	1	149-2-1	4	R	15.01	6.52257	3.33094e+06
5_6	90	D18	149	2	2	CS180_R	1	149-2-2	4	R	15.151	6.49319	3.1131e+06
11_12	101	E5	149	3	1	CS180_R	1	149-3-1	4	R	24.54	4.53728	34457.6
11_12	102	E6	149	3	2	CS180_R	1	149-3-2	4	R	25.403	4.35751	22777.4
1_2	281	L17	150	1	1	CS180_W	1	150-1-1	4	W	24.276	4.59228	39109.4
1_2	282	L18	150	1	2	CS180_W	1	150-1-2	4	W	23.736	4.70477	50672.6
5_6	123	F3	150	2	1	CS180_W	1	150-2-1	4	W	21.717	5.12537	133466
5_6	124	F4	150	2	2	CS180_W	1	150-2-2	4	W	21.925	5.08204	120792
11_12	157	G13	150	3	1	CS180_W	1	150-3-1	4	W	25.582	4.32022	20903.4
11_12	158	G14	150	3	2	CS180_W	1	150-3-2	4	W	25.834	4.26772	18523.3
1_2	377	P17	151	1	1	CS110	1	151-1-1	4	W	25.086	4.42354	26518.1
1_2	378	P18	151	1	2	CS110	1	151-1-2	4	W	24.891	4.46416	29118.2
5_6	229	J13	151	2	1	CS110	1	151-2-1	4	W	24.422	4.56187	36464.2
5_6	230	J14	151	2	2	CS110	1	151-2-2	4	W	24.429	4.56041	36341.9
11_12	69	C21	151	3	1	CS110	1	151-3-1	4	W	21.361	5.19953	158318
11_12	70	C22	151	3	2	CS110	1	151-3-2	4	W	21.905	5.08621	121957
1_2	229	J13	152	1	1	CS148	1	152-1-1	4	W	24.393	4.56791	36974.9
1_2	230	J14	152	1	2	CS148	1	152-1-2	4	W	25.082	4.42438	26569
5_6	267	L3	152	2	1	CS148	1	152-2-1	4	W	24.057	4.6379	43441.3
5_6	268	L4	152	2	2	CS148	1	152-2-2	4	W	24.107	4.62749	42411.8
11_12	257	K17	152	3	1	CS148	1	152-3-1	4	W	25.334	4.37188	23543.9
11_12	258	K18	152	3	2	CS148	1	152-3-2	4	W	24.894	4.46354	29076.3
1_2	47	B23	153	1	1	CS210	1	153-1-1	4	W	20.299	5.42077	263491
1_2	48	B24	153	1	2	CS210	1	153-1-2	4	W	20.548	5.36889	233827
5_6	47	B23	153	2	1	CS210	1	153-2-1	4	W	16.599	6.19155	1.55434e+06
5_6	48	B24	153	2	2	CS210	1	153-2-2	4	W	17.158	6.0751	1.18877e+06
11_12	261	K21	153	3	1	CS210	1	153-3-1	4	W	24.548	4.53562	34325.6
11_12	262	K22	153	3	2	CS210	1	153-3-2	4	W	24.736	4.49645	31365.6
1_2	189	H21	154	1	1	CS118	1	154-1-1	4	W	22.819	4.8958	78668.7
1_2	190	H22	154	1	2	CS118	1	154-1-2	4	W	23.216	4.8131	65027.8
5_6	183	H15	154	2	1	CS118	1	154-2-1	4	W	23.176	4.82143	66287.5
5_6	184	H16	154	2	2	CS118	1	154-2-2	4	W	23.091	4.83914	69046.1
11_12	207	I15	154	3	1	CS118	1	154-3-1	4	W	24.345	4.57791	37836.1
11_12	208	I16	154	3	2	CS118	1	154-3-2	4	W	24.07	4.63519	43171.2
1_2	221	J5	155	1	1	CS13	1	155-1-1	4	W	22.257	5.01288	103009
1_2	222	J6	155	1	2	CS13	1	155-1-2	4	W	22.316	5.00059	100135
5_6	221	J5	155	2	1	CS13	1	155-2-1	4	W	19.745	5.53618	343696
5_6	222	J6	155	2	2	CS13	1	155-2-2	4	W	19.786	5.52763	337003
11_12	251	K11	155	3	1	CS13	1	155-3-1	4	W	20.171	5.44743	280176
11_12	252	K12	155	3	2	CS13	1	155-3-2	4	W	19.857	5.51284	325719
1_2	265	L1	156	1	1	CS107	1	156-1-1	4	R	24.827	4.4775	30026
1_2	266	L2	156	1	2	CS107	1	156-1-2	4	R	24.398	4.56687	36886.4
5_6	239	J23	156	2	1	CS107	1	156-2-1	4	R	22.749	4.91038	81355
5_6	240	J24	156	2	2	CS107	1	156-2-2	4	R	23.19	4.81852	65843.9
11_12	147	G3	156	3	1	CS107	1	156-3-1	4	R	23.874	4.67603	47426.9
11_12	148	G4	156	3	2	CS107	1	156-3-2	4	R	24.119	4.62499	42168.4
1_2	183	H15	157	1	1	CS99	1	157-1-1	4	R	25.4	4.35813	22810.2
1_2	184	H16	157	1	2	CS99	1	157-1-2	4	R	25.544	4.32813	21287.9
5_6	219	J3	157	2	1	CS99	1	157-2-1	4	R	21.997	5.06704	116692
5_6	220	J4	157	2	2	CS99	1	157-2-2	4	R	21.477	5.17537	149750
11_12	149	G5	157	3	1	CS99	1	157-3-1	4	R	23.434	4.76769	58571.4
11_12	150	G6	157	3	2	CS99	1	157-3-2	4	R	23.482	4.75769	57238.2
1_2	369	P9	159	1	1	CS263	1	159-1-1	4	W	23.51	4.75185	56474.6
1_2	370	P10	159	1	2	CS263	1	159-1-2	4	W	23.397	4.77539	59620.2
5_6	371	P11	159	2	1	CS263	1	159-2-1	4	W	23.256	4.80477	63792
5_6	372	P12	159	2	2	CS263	1	159-2-2	4	W	22.947	4.86914	73983.9
11_12	145	G1	159	3	1	CS263	1	159-3-1	4	W	22.842	4.89101	77805.5
11_12	146	G2	159	3	2	CS263	1	159-3-2	4	W	23.268	4.80227	63425.9
1_2	227	J11	160	1	1	CS56	1	160-1-1	5	W	26.432	4.14314	13904.2
1_2	228	J12	160	1	2	CS56	1	160-1-2	5	W	26.489	4.13127	13529.1
5_6	217	J1	160	2	1	CS56	1	160-2-1	5	W	23.832	4.68477	48392.1
5_6	218	J2	160	2	2	CS56	1	160-2-2	5	W	24.055	4.63832	43483
11_12	7	A7	160	3	1	CS56	1	160-3-1	5	W	24.917	4.45875	28757.3
11_12	8	A8	160	3	2	CS56	1	160-3-2	5	W	24.838	4.47521	29867.9
1_2	137	F17	161	1	1	CS24	1	161-1-1	5	R	22.597	4.94205	87508.2
1_2	138	F18	161	1	2	CS24	1	161-1-2	5	R	22.884	4.88226	76253.7
5_6	81	D9	161	2	1	CS24	1	161-2-1	5	R	26.062	4.22022	16604.4
5_6	82	D10	161	2	2	CS24	1	161-2-2	5	R	26.045	4.22376	16740.3
11_12	9	A9	161	3	1	CS24	1	161-3-1	5	R	25.855	4.26334	18337.7
11_12	10	A10	161	3	2	CS24	1	161-3-2	5	R	25.954	4.24272	17487.2
1_2	321	N9	162	1	1	CS203	1	162-1-1	5	R	25.508	4.33563	21658.7
1_2	322	N10	162	1	2	CS203	1	162-1-2	5	R	26.023	4.22835	16917.9
5_6	135	F15	162	2	1	CS203	1	162-2-1	5	R	27.963	3.82421	6671.26
5_6	136	F16	162	2	2	CS203	1	162-2-2	5	R	26.152	4.20147	15902.8
11_12	359	O23	162	3	1	CS203	1	162-3-1	5	R	17.59	5.9851	966280
11_12	360	O24	162	3	2	CS203	1	162-3-2	5	R	17.593	5.98448	964890
1_2	45	B21	163	1	1	CS5	1	163-1-1	5	R	23.058	4.84601	70147.7
1_2	46	B22	163	1	2	CS5	1	163-1-2	5	R	23.448	4.76477	58179.4
5_6	375	P15	163	2	1	CS5	1	163-2-1	5	R	24.132	4.62228	41906.2
5_6	376	P16	163	2	2	CS5	1	163-2-2	5	R	23.678	4.71686	52102.2
11_12	71	C23	163	3	1	CS5	1	163-3-1	5	R	24.538	4.5377	34490.6
11_12	72	C24	163	3	2	CS5	1	163-3-2	5	R	24.798	4.48354	30446.6
1_2	271	L7	164	1	1	CS29	1	164-1-1	5	W	24.414	4.56353	36604.4
1_2	272	L8	164	1	2	CS29	1	164-1-2	5	W	23.946	4.66103	45816.9
5_6	269	L5	164	2	1	CS29	1	164-2-1	5	W	24.047	4.63999	43650.2
5_6	270	L6	164	2	2	CS29	1	164-2-2	5	W	23.612	4.7306	53778
11_12	245	K5	164	3	1	CS29	1	164-3-1	5	W	22.442	4.97434	94262.3
11_12	246	K6	164	3	2	CS29	1	164-3-2	5	W	23.307	4.79414	62250.4
1_2	379	P19	165	1	1	CS60	1	165-1-1	5	W	22.024	5.06142	115190
1_2	380	P20	165	1	2	CS60	1	165-1-2	5	W	22.505	4.96121	91456.4
5_6	87	D15	165	2	1	CS60	1	165-2-1	5	W	24.2	4.60811	40561.4
5_6	88	D16	165	2	2	CS60	1	165-2-2	5	W	24.424	4.56145	36429.2
11_12	21	A21	165	3	1	CS60	1	165-3-1	5	W	23.45	4.76435	58123.6
11_12	22	A22	165	3	2	CS60	1	165-3-2	5	W	23.188	4.81893	65907.1
1_2	225	J9	166	1	1	CS187	1	166-1-1	5	W	25.716	4.2923	19602
1_2	226	J10	166	1	2	CS187	1	166-1-2	5	W	26.098	4.21272	16320.1
7_8	357	O21	166	2	1	CS187	1	166-2-1	5	W	17.521	5.99948	998796
7_8	358	O22	166	2	2	CS187	1	166-2-2	5	W	17.895	5.92157	834768
11_12	117	E21	166	3	1	CS187	1	166-3-1	5	W	23.641	4.72456	53035.1
11_12	118	E22	166	3	2	CS187	1	166-3-2	5	W	24.089	4.63124	42779.6
1_2	287	L23	167	1	1	CS87	1	167-1-1	5	R	24.993	4.44292	27727.8
1_2	288	L24	167	1	2	CS87	1	167-1-2	5	R	25.208	4.39813	25010.8
7_8	291	M3	167	2	1	CS87	1	167-2-1	5	R	23.735	4.70498	50696.9
7_8	292	M4	167	2	2	CS87	1	167-2-2	5	R	23.678	4.71686	52102.2
11_12	25	B1	167	3	1	CS87	1	167-3-1	5	R	24.16	4.61645	41347.2
11_12	26	B2	167	3	2	CS87	1	167-3-2	5	R	24.087	4.63165	42820.6
1_2	235	J19	168	1	1	CS241	1	168-1-1	5	W	24.765	4.49041	30932.3
1_2	236	J20	168	1	2	CS241	1	168-1-2	5	W	24.85	4.47271	29696.5
7_8	353	O17	168	2	1	CS241	1	168-2-1	5	W	21.148	5.2439	175349
7_8	354	O18	168	2	2	CS241	1	168-2-2	5	W	21.323	5.20745	161231
11_12	295	M7	168	3	1	CS241	1	168-3-1	5	W	25.29	4.38105	24046.1
11_12	296	M8	168	3	2	CS241	1	168-3-2	5	W	24.746	4.49437	31215.5
1_2	277	L13	169	1	1	CS64	1	169-1-1	5	R	25.79	4.27689	18918.4
1_2	278	L14	169	1	2	CS64	1	169-1-2	5	R	25.391	4.36	22908.9
7_8	65	C17	169	2	1	CS64	1	169-2-1	5	R	23.481	4.75789	57265.7
7_8	66	C18	169	2	2	CS64	1	169-2-2	5	R	23.65	4.72269	52806.7
11_12	105	E9	169	3	1	CS64	1	169-3-1	5	R	14.801	6.56611	3.68218e+06
11_12	106	E10	169	3	2	CS64	1	169-3-2	5	R	14.702	6.58673	3.86126e+06
1_2	77	D5	170	1	1	CS121	1	170-1-1	10	W	25.449	4.34792	22280.4
1_2	78	D6	170	1	2	CS121	1	170-1-2	10	W	25.056	4.42979	26902.4
7_8	343	O7	170	2	1	CS121	1	170-2-1	10	W	23.812	4.68894	48858.6
7_8	344	O8	170	2	2	CS121	1	170-2-2	10	W	24.081	4.6329	42944.1
11_12	163	G19	170	3	1	CS121	1	170-3-1	10	W	22.866	4.88601	76915
11_12	164	G20	170	3	2	CS121	1	170-3-2	10	W	22.97	4.86435	73172.1
1_2	143	F23	171	1	1	CS179	1	171-1-1	10	R	24.016	4.64644	44304.1
1_2	144	F24	171	1	2	CS179	1	171-1-2	10	R	24.236	4.60061	39867
7_8	49	C1	171	2	1	CS179	1	171-2-1	10	R	21.723	5.12412	133082
7_8	50	C2	171	2	2	CS179	1	171-2-2	10	R	21.74	5.12058	132001
11_12	201	I9	171	3	1	CS179	1	171-3-1	10	R	25.743	4.28668	19349.8
11_12	202	I10	171	3	2	CS179	1	171-3-2	10	R	25.964	4.24064	17403.6
1_2	139	F19	172	1	1	CS16	1	172-1-1	10	R	23.696	4.71311	51654.2
1_2	140	F20	172	1	2	CS16	1	172-1-2	10	R	24.124	4.62395	42067.4
7_8	71	C23	172	2	1	CS16	1	172-2-1	10	R	22.827	4.89414	78367.4
7_8	72	C24	172	2	2	CS16	1	172-2-2	10	R	22.741	4.91205	81667.8
11_12	107	E11	172	3	1	CS16	1	172-3-1	10	R	24.442	4.5577	36116
11_12	108	E12	172	3	2	CS16	1	172-3-2	10	R	24.434	4.55937	36254.9
1_2	381	P21	173	1	1	CS66	1	173-1-1	10	R	22.656	4.92976	85066.4
1_2	382	P22	173	1	2	CS66	1	173-1-2	10	R	23.057	4.84622	70181.4
7_8	5	A5	173	2	1	CS66	1	173-2-1	10	R	24.784	4.48645	30651.7
7_8	6	A6	173	2	2	CS66	1	173-2-2	10	R	22.53	4.95601	90366.2
11_12	199	I7	173	3	1	CS66	1	173-3-1	10	R	24.959	4.45	28183.8
11_12	200	I8	173	3	2	CS66	1	173-3-2	10	R	25.02	4.43729	27371
1_2	185	H17	174	1	1	CS134	1	174-1-1	10	R	23.97	4.65603	45292.5
1_2	186	H18	174	1	2	CS134	1	174-1-2	10	R	24.205	4.60707	40464.2
7_8	19	A19	174	2	1	CS134	1	174-2-1	10	R	21.005	5.27369	187799
7_8	20	A20	174	2	2	CS134	1	174-2-2	10	R	21.591	5.15162	141781
11_12	49	C1	174	3	1	CS134	1	174-3-1	10	R	24.655	4.51333	32608.3
11_12	50	C2	174	3	2	CS134	1	174-3-2	10	R	24.671	4.50999	32359
1_2	95	D23	175	1	1	CS97	1	175-1-1	10	W	24.213	4.6054	40309.3
1_2	96	D24	175	1	2	CS97	1	175-1-2	10	W	24.701	4.50375	31896.7
7_8	63	C15	175	2	1	CS97	1	175-2-1	10	W	24.242	4.59936	39752.4
7_8	64	C16	175	2	2	CS97	1	175-2-2	10	W	23.886	4.67353	47154.7
11_12	63	C15	175	3	1	CS97	1	175-3-1	10	W	25.025	4.43625	27305.5
11_12	64	C16	175	3	2	CS97	1	175-3-2	10	W	25.225	4.39459	24807.7
1_2	133	F13	176	1	1	CS105	1	176-1-1	10	R	24.655	4.51333	32608.3
1_2	134	F14	176	1	2	CS105	1	176-1-2	10	R	24.774	4.48854	30799.1
7_8	27	B3	176	2	1	CS105	1	176-2-1	10	R	24.855	4.47166	29625.4
7_8	28	B4	176	2	2	CS105	1	176-2-2	10	R	24.576	4.52979	33867.6
11_12	303	M15	176	3	1	CS105	1	176-3-1	10	R	24.649	4.51458	32702.3
11_12	304	M16	176	3	2	CS105	1	176-3-2	10	R	24.475	4.55083	35548.8
1_2	375	P15	177	1	1	CS4	1	177-1-1	10	W	25.972	4.23897	17336.9
1_2	376	P16	177	1	2	CS4	1	177-1-2	10	W	25.864	4.26147	18258.7
7_8	159	G15	177	2	1	CS4	1	177-2-1	10	W	22.67	4.92684	84497
7_8	160	G16	177	2	2	CS4	1	177-2-2	10	W	22.808	4.89809	79084.9
11_12	99	E3	177	3	1	CS4	1	177-3-1	10	W	23.915	4.66748	46503.3
11_12	100	E4	177	3	2	CS4	1	177-3-2	10	W	24.186	4.61103	40834.7
1_2	173	H5	178	1	1	CS213	1	178-1-1	10	W	22.545	4.95288	89718.4
1_2	174	H6	178	1	2	CS213	1	178-1-2	10	W	22.785	4.90288	79962.2
7_8	157	G13	178	2	1	CS213	1	178-2-1	10	W	25.798	4.27522	18846
7_8	158	G14	178	2	2	CS213	1	178-2-2	10	W	25.586	4.31938	20863.3
11_12	357	O21	178	3	1	CS213	1	178-3-1	10	W	20.344	5.41139	257865
11_12	358	O22	178	3	2	CS213	1	178-3-2	10	W	21.269	5.2187	165461
1_2	335	N23	179	1	1	CS108	1	179-1-1	10	R	20.919	5.29161	195708
1_2	336	N24	179	1	2	CS108	1	179-1-2	10	R	20.99	5.27682	189155
7_8	59	C11	179	2	1	CS108	1	179-2-1	10	R	25.599	4.31667	20733.6
7_8	60	C12	179	2	2	CS108	1	179-2-2	10	R	25.641	4.30793	20320.1
11_12	215	I23	179	3	1	CS108	1	179-3-1	10	R	23.188	4.81893	65907.1
11_12	216	I24	179	3	2	CS108	1	179-3-2	10	R	23.539	4.74581	55694.5
1_2	273	L9	180	1	1	Tx2911	1	180-1-1	10	bR	25.515	4.33417	21586.1
1_2	274	L10	180	1	2	Tx2911	1	180-1-2	10	bR	25.594	4.31772	20783.4
7_8	115	E19	180	2	1	Tx2911	1	180-2-1	10	bR	22.443	4.97413	94217.1
7_8	116	E20	180	2	2	Tx2911	1	180-2-2	10	bR	22.431	4.97663	94761
11_12	305	M17	180	3	1	Tx2911	1	180-3-1	10	bR	22.162	5.03267	107812
11_12	306	M18	180	3	2	Tx2911	1	180-3-2	10	bR	22.311	5.00163	100376
1_2	125	F5	181	1	1	CS52	1	181-1-1	10	W	15.462	6.42841	2.68168e+06
1_2	126	F6	181	1	2	CS52	1	181-1-2	10	W	15.264	6.46965	2.94886e+06
7_8	11	A11	181	2	1	CS52	1	181-2-1	10	W	13.095	6.9215	8.34637e+06
7_8	12	A12	181	2	2	CS52	1	181-2-2	10	W	13.156	6.90879	8.1057e+06
11_12	111	E15	181	3	1	CS52	1	181-3-1	10	W	17.103	6.08655	1.22055e+06
11_12	112	E16	181	3	2	CS52	1	181-3-2	10	W	17.694	5.96344	919259
1_2	25	B1	182	1	1	CS283	1	182-1-1	10	W	18.772	5.73887	548112
1_2	26	B2	182	1	2	CS283	1	182-1-2	10	W	18.783	5.73658	545228
7_8	53	C5	182	2	1	CS283	1	182-2-1	10	W	21.517	5.16703	146904
7_8	54	C6	182	2	2	CS283	1	182-2-2	10	W	21.392	5.19307	155982
11_12	55	C7	182	3	1	CS283	1	182-3-1	10	W	22.333	4.99705	99321.9
11_12	56	C8	182	3	2	CS283	1	182-3-2	10	W	22.465	4.96955	93228.1
1_2	73	D1	183	1	1	CS168	1	183-1-1	10	R	20.304	5.41972	262860
1_2	74	D2	183	1	2	CS168	1	183-1-2	10	R	20.13	5.45597	285741
7_8	57	C9	183	2	1	CS168	1	183-2-1	10	R	24.625	4.51958	33080.9
7_8	58	C10	183	2	2	CS168	1	183-2-2	10	R	24.546	4.53603	34358.5
11_12	153	G9	183	3	1	CS168	1	183-3-1	10	R	26.649	4.09794	12529.7
11_12	154	G10	183	3	2	CS168	1	183-3-2	10	R	26.244	4.18231	15216.3
1_2	329	N17	184	1	1	CS100	1	184-1-1	10	W	22.761	4.90788	80888.1
1_2	330	N18	184	1	2	CS100	1	184-1-2	10	W	23.089	4.83956	69112.4
7_8	197	I5	184	2	1	CS100	1	184-2-1	10	W	22.79	4.90184	79770.7
7_8	198	I6	184	2	2	CS100	1	184-2-2	10	W	22.922	4.87434	74876.4
11_12	291	M3	184	3	1	CS100	1	184-3-1	10	W	21.697	5.12954	134752
11_12	292	M4	184	3	2	CS100	1	184-3-2	10	W	21.964	5.07391	118554
1_2	333	N21	185	1	1	CS149	1	185-1-1	10	R	19.813	5.52201	332667
1_2	334	N22	185	1	2	CS149	1	185-1-2	10	R	20.032	5.47639	299494
7_8	119	E23	185	2	1	CS149	1	185-2-1	10	R	16.507	6.21071	1.62447e+06
7_8	120	E24	185	2	2	CS149	1	185-2-2	10	R	16.41	6.23092	1.70184e+06
11_12	65	C17	185	3	1	CS149	1	185-3-1	10	R	24.024	4.64478	44134.4
11_12	66	C18	185	3	2	CS149	1	185-3-2	10	R	24.337	4.57957	37981.6
1_2	33	B9	186	1	1	CS112	1	186-1-1	10	R	19.01	5.68929	488978
1_2	34	B10	186	1	2	CS112	1	186-1-2	10	R	19.32	5.62471	421416
7_8	307	M19	186	2	1	CS112	1	186-2-1	10	R	17.335	6.03822	1.092e+06
7_8	308	M20	186	2	2	CS112	1	186-2-2	10	R	17.3	6.04552	1.11049e+06
11_12	17	A17	186	3	1	CS112	1	186-3-1	10	R	18.074	5.88428	766084
11_12	18	A18	186	3	2	CS112	1	186-3-2	10	R	17.756	5.95052	892323
1_2	365	P5	187	1	1	CS127	1	187-1-1	10	bR-R	21.366	5.19849	157939
1_2	366	P6	187	1	2	CS127	1	187-1-2	10	bR-R	21.029	5.26869	185649
7_8	311	M23	187	2	1	CS127	1	187-2-1	10	bR-R	15.857	6.34612	2.21881e+06
7_8	312	M24	187	2	2	CS127	1	187-2-2	10	bR-R	16.952	6.11801	1.31223e+06
11_12	15	A15	187	3	1	CS127	1	187-3-1	10	bR-R	26.662	4.09523	12451.8
11_12	16	A16	187	3	2	CS127	1	187-3-2	10	bR-R	26.723	4.08252	12092.7
1_2	323	N11	188	1	1	CS251	1	188-1-1	10	W	22.501	4.96205	91632
1_2	324	N12	188	1	2	CS251	1	188-1-2	10	W	22.682	4.92434	84012.1
7_8	99	E3	188	2	1	CS251	1	188-2-1	10	W	16.364	6.2405	1.73981e+06
7_8	100	E4	188	2	2	CS251	1	188-2-2	10	W	16.19	6.27675	1.89125e+06
11_12	27	B3	188	3	1	CS251	1	188-3-1	10	W	15.013	6.52194	3.32615e+06
11_12	28	B4	188	3	2	CS251	1	188-3-2	10	W	14.931	6.53902	3.45958e+06
3_4	113	E17	189	1	1	CS137	1	189-1-1	10	R	21.671	5.13495	136443
3_4	114	E18	189	1	2	CS137	1	189-1-2	10	R	21.16	5.2414	174343
7_8	359	O23	189	2	1	CS137	1	189-2-1	10	R	16.073	6.30112	2.00043e+06
7_8	360	O24	189	2	2	CS137	1	189-2-2	10	R	15.594	6.40091	2.51714e+06
11_12	247	K7	189	3	1	CS137	1	189-3-1	10	R	23.95	4.66019	45729.1
11_12	248	K8	189	3	2	CS137	1	189-3-2	10	R	24.236	4.60061	39867
3_4	241	K1	190	1	1	CS268	1	190-1-1	5	R	22.369	4.98955	97621.5
3_4	242	K2	190	1	2	CS268	1	190-1-2	5	R	22.644	4.93226	85557.4
7_8	355	O19	190	2	1	CS268	1	190-2-1	5	R	23.464	4.76144	57734.6
7_8	356	O20	190	2	2	CS268	1	190-2-2	5	R	23.185	4.81956	66002
11_12	13	A13	190	3	1	CS268	1	190-3-1	5	R	25.168	4.40646	25495.3
11_12	14	A14	190	3	2	CS268	1	190-3-2	5	R	24.965	4.44875	28102.8
3_4	259	K19	191	1	1	CS280	1	191-1-1	5	W	20.445	5.39035	245670
3_4	260	K20	191	1	2	CS280	1	191-1-2	5	W	20.794	5.31765	207801
7_8	249	K9	191	2	1	CS280	1	191-2-1	5	W	21.706	5.12766	134172
7_8	250	K10	191	2	2	CS280	1	191-2-2	5	W	22.072	5.05142	112568
11_12	115	E19	191	3	1	CS280	1	191-3-1	5	W	23.999	4.64999	44666.8
11_12	116	E20	191	3	2	CS280	1	191-3-2	5	W	23.685	4.7154	51927.5
3_4	213	I21	192	1	1	CS131	1	192-1-1	5	R	22.915	4.8758	75128.2
3_4	214	I22	192	1	2	CS131	1	192-1-2	5	R	23.253	4.80539	63883.9
7_8	257	K17	192	2	1	CS131	1	192-2-1	5	R	21.944	5.07808	119696
7_8	258	K18	192	2	2	CS131	1	192-2-2	5	R	21.831	5.10162	126363
11_12	197	I5	192	3	1	CS131	1	192-3-1	5	R	24.633	4.51791	32954.2
11_12	198	I6	192	3	2	CS131	1	192-3-2	5	R	25.447	4.34834	22301.8
3_4	5	A5	193	1	1	CS191	1	193-1-1	5	R	21.564	5.15724	143629
3_4	6	A6	193	1	2	CS191	1	193-1-2	5	R	21.148	5.2439	175349
7_8	61	C13	193	2	1	CS191	1	193-2-1	5	R	18.714	5.75095	563576
7_8	62	C14	193	2	2	CS191	1	193-2-2	5	R	18.72	5.7497	561956
11_12	151	G7	193	3	1	CS191	1	193-3-1	5	R	26.679	4.09169	12350.6
11_12	152	G8	193	3	2	CS191	1	193-3-2	5	R	25.798	4.27522	18846
3_4	119	E23	194	1	1	CS94	1	194-1-1	5	W	22.79	4.90184	79770.7
3_4	120	E24	194	1	2	CS94	1	194-1-2	5	W	22.877	4.88372	76510.2
7_8	55	C7	194	2	1	CS94	1	194-2-1	5	W	20.532	5.37223	235629
7_8	56	C8	194	2	2	CS94	1	194-2-2	5	W	20.603	5.35744	227739
11_12	339	O3	194	3	1	CS94	1	194-3-1	5	W	18.844	5.72387	529506
11_12	340	O4	194	3	2	CS94	1	194-3-2	5	W	18.72	5.7497	561956
3_4	293	M5	195	1	1	CS185	1	195-1-1	5	W	21.377	5.1962	157108
3_4	294	M6	195	1	2	CS185	1	195-1-2	5	W	21.16	5.2414	174343
7_8	251	K11	195	2	1	CS185	1	195-2-1	5	W	24.513	4.54291	34906.7
7_8	252	K12	195	2	2	CS185	1	195-2-2	5	W	25.03	4.43521	27240.1
11_12	53	C5	195	3	1	CS185	1	195-3-1	5	W	23.34	4.78727	61272.8
11_12	54	C6	195	3	2	CS185	1	195-3-2	5	W	23.437	4.76706	58487.2
3_4	105	E9	196	1	1	CS229	1	196-1-1	5	R	24.446	4.55687	36046.8
3_4	106	E10	196	1	2	CS229	1	196-1-2	5	R	24.652	4.51395	32655.2
7_8	23	A23	196	2	1	CS229	1	196-2-1	5	R	19.816	5.52138	332188
7_8	24	A24	196	2	2	CS229	1	196-2-2	5	R	18.008	5.89803	790725
11_12	301	M13	196	3	1	CS229	1	196-3-1	5	R	26.233	4.1846	15296.8
11_12	302	M14	196	3	2	CS229	1	196-3-2	5	R	26.269	4.1771	15034.9
3_4	249	K9	197	1	1	CS255	1	197-1-1	5	R	23.948	4.66061	45773
3_4	250	K10	197	1	2	CS255	1	197-1-2	5	R	23.764	4.69894	49996.6
7_8	305	M17	197	2	1	CS255	1	197-2-1	5	R	23.438	4.76685	58459.1
7_8	306	M18	197	2	2	CS255	1	197-2-2	5	R	23.374	4.78018	60281.6
11_12	203	I11	197	3	1	CS255	1	197-3-1	5	R	25.188	4.40229	25251.9
11_12	204	I12	197	3	2	CS255	1	197-3-2	5	R	25.015	4.43833	27436.8
3_4	107	E11	198	1	1	CS117_bR	1	198-1-1	5	bR	24.137	4.62124	41805.9
3_4	108	E12	198	1	2	CS117_bR	1	198-1-2	5	bR	24.318	4.58353	38329.3
7_8	201	I9	198	2	1	CS117_bR	1	198-2-1	5	bR	24.344	4.57812	37854.3
7_8	202	I10	198	2	2	CS117_bR	1	198-2-2	5	bR	24.301	4.58707	38643.2
11_12	23	A23	198	3	1	CS117_bR	1	198-3-1	5	bR	23.796	4.69227	49235
11_12	24	A24	198	3	2	CS117_bR	1	198-3-2	5	bR	23.761	4.69957	50068.6
3_4	209	I17	199	1	1	CS117_W	1	199-1-1	5	W	24.213	4.6054	40309.3
3_4	210	I18	199	1	2	CS117_W	1	199-1-2	5	W	24.113	4.62624	42289.9
7_8	289	M1	199	2	1	CS117_W	1	199-2-1	5	W	21.83	5.10183	126424
7_8	290	M2	199	2	2	CS117_W	1	199-2-2	5	W	21.859	5.09579	124678
11_12	59	C11	199	3	1	CS117_W	1	199-3-1	5	W	23.394	4.77602	59706
11_12	60	C12	199	3	2	CS117_W	1	199-3-2	5	W	23.175	4.82164	66319.3
3_4	159	G15	200	1	1	CS258_R	1	200-1-1	5	R	21.617	5.1462	140024
3_4	160	G16	200	1	2	CS258_R	1	200-1-2	5	R	22.136	5.03808	109165
7_8	339	O3	200	2	1	CS258_R	1	200-2-1	5	R	19.846	5.51513	327442
7_8	340	O4	200	2	2	CS258_R	1	200-2-2	5	R	19.802	5.5243	334427
11_12	209	I17	200	3	1	CS258_R	1	200-3-1	5	R	24.582	4.52854	33770.3
11_12	210	I18	200	3	2	CS258_R	1	200-3-2	5	R	24.828	4.47729	30011.6
3_4	357	O21	201	1	1	CS258_W	1	201-1-1	5	W	21.827	5.10245	126606
3_4	358	O22	201	1	2	CS258_W	1	201-1-2	5	W	21.924	5.08225	120850
7_8	341	O5	201	2	1	CS258_W	1	201-2-1	5	W	21.822	5.1035	126910
7_8	342	O6	201	2	2	CS258_W	1	201-2-2	5	W	21.388	5.19391	156281
11_12	347	O11	201	3	1	CS258_W	1	201-3-1	5	W	25.201	4.39959	25094.9
11_12	348	O12	201	3	2	CS258_W	1	201-3-2	5	W	24.393	4.56791	36974.9
3_4	309	M21	202	1	1	CS60	2	202-1-1	1	W	23.924	4.66561	46303
3_4	310	M22	202	1	2	CS60	2	202-1-2	1	W	24.12	4.62478	42148.2
7_8	9	A9	202	2	1	CS60	2	202-2-1	1	W	24.871	4.46833	29398.9
7_8	10	A10	202	2	2	CS60	2	202-2-2	1	W	24.425	4.56124	36411.7
11_12	309	M21	202	3	1	CS60	2	202-3-1	1	W	23.801	4.69123	49117.1
11_12	310	M22	202	3	2	CS60	2	202-3-2	1	W	24.165	4.6154	41248.1
3_4	19	A19	203	1	1	CS139	2	203-1-1	1	bR-R	22.907	4.87747	75417.1
3_4	20	A20	203	1	2	CS139	2	203-1-2	1	bR-R	22.755	4.90913	81121.2
7_8	117	E21	203	2	1	CS139	2	203-2-1	1	bR-R	23.347	4.78581	61067.4
7_8	118	E22	203	2	2	CS139	2	203-2-2	1	bR-R	23.352	4.78477	60921.1
11_12	97	E1	203	3	1	CS139	2	203-3-1	1	bR-R	23.966	4.65686	45379.5
11_12	98	E2	203	3	2	CS139	2	203-3-2	1	bR-R	24.667	4.51083	32421.1
3_4	65	C17	204	1	1	CS265	2	204-1-1	1	W	19.611	5.56409	366513
3_4	66	C18	204	1	2	CS265	2	204-1-2	1	W	20.556	5.36723	232932
7_8	111	E15	204	2	1	CS265	2	204-2-1	1	W	23.559	4.74165	55162.7
7_8	112	E16	204	2	2	CS265	2	204-2-2	1	W	23.514	4.75102	56366.4
11_12	343	O7	204	3	1	CS265	2	204-3-1	1	W	23.364	4.78227	60571.4
11_12	344	O8	204	3	2	CS265	2	204-3-2	1	W	23.086	4.84018	69211.9
3_4	49	C1	205	1	1	CS141	2	205-1-1	1	R	20.519	5.37494	237102
3_4	50	C2	205	1	2	CS141	2	205-1-2	1	R	20.439	5.3916	246378
7_8	349	O13	205	2	1	CS141	2	205-2-1	1	R	24.48	4.54978	35463.7
7_8	350	O14	205	2	2	CS141	2	205-2-2	1	R	24.759	4.49166	31021.5
11_12	67	C19	205	3	1	CS141	2	205-3-1	1	R	22.144	5.03642	108747
11_12	68	C20	205	3	2	CS141	2	205-3-2	1	R	22.372	4.98892	97481.1
3_4	295	M7	206	1	1	CS199	2	206-1-1	1	W	24.698	4.50437	31942.6
3_4	296	M8	206	1	2	CS199	2	206-1-2	1	W	23.889	4.6729	47086.9
7_8	195	I3	206	2	1	CS199	2	206-2-1	1	W	23.784	4.69477	49519.2
7_8	196	I4	206	2	2	CS199	2	206-2-2	1	W	23.619	4.72915	53597.7
11_12	19	A19	206	3	1	CS199	2	206-3-1	1	W	20.179	5.44576	279103
11_12	20	A20	206	3	2	CS199	2	206-3-2	1	W	20.293	5.42202	264251
3_4	345	O9	207	1	1	CS114	2	207-1-1	1	W	24.933	4.45542	28537.4
3_4	346	O10	207	1	2	CS114	2	207-1-2	1	W	24.91	4.46021	28854
7_8	207	I15	207	2	1	CS114	2	207-2-1	1	W	23.781	4.6954	49590.5
7_8	208	I16	207	2	2	CS114	2	207-2-2	1	W	24.314	4.58436	38403
11_12	213	I21	207	3	1	CS114	2	207-3-1	1	W	23.599	4.73331	54114.4
11_12	214	I22	207	3	2	CS114	2	207-3-2	1	W	23.927	4.66498	46236.4
3_4	359	O23	208	1	1	CS12_R	2	208-1-1	1	R	22.99	4.86018	72473.5
3_4	360	O24	208	1	2	CS12_R	2	208-1-2	1	R	22.697	4.92122	83409.7
7_8	167	G23	208	2	1	CS12_R	2	208-2-1	1	R	20.793	5.31786	207901
7_8	168	G24	208	2	2	CS12_R	2	208-2-2	1	R	20.742	5.32848	213050
11_12	289	M1	208	3	1	CS12_R	2	208-3-1	1	R	22.786	4.90268	79923.9
11_12	290	M2	208	3	2	CS12_R	2	208-3-2	1	R	22.801	4.89955	79350.9
3_4	161	G17	209	1	1	CS12_W	2	209-1-1	1	W	24.084	4.63228	42882.3
3_4	162	G18	209	1	2	CS12_W	2	209-1-2	1	W	24.467	4.55249	35685.5
7_8	17	A17	209	2	1	CS12_W	2	209-2-1	1	W	20.258	5.42931	268725
7_8	18	A18	209	2	2	CS12_W	2	209-2-2	1	W	19.998	5.48347	304418
11_12	161	G17	209	3	1	CS12_W	2	209-3-1	1	W	24.493	4.54708	35243.2
11_12	162	G18	209	3	2	CS12_W	2	209-3-2	1	W	24.297	4.58791	38717.4
3_4	307	M19	210	1	1	CS2	2	210-1-1	1	R	21.974	5.07183	117986
3_4	308	M20	210	1	2	CS2	2	210-1-2	1	R	22.638	4.93351	85804
7_8	51	C3	210	2	1	CS2	2	210-2-1	1	R	23.743	4.70331	50502.7
7_8	52	C4	210	2	2	CS2	2	210-2-2	1	R	23.384	4.7781	59993.1
11_12	109	E13	210	3	1	CS2	2	210-3-1	1	R	24.779	4.4875	30725.3
11_12	110	E14	210	3	2	CS2	2	210-3-2	1	R	25.025	4.43625	27305.5
3_4	109	E13	211	1	1	CS190	2	211-1-1	1	R	23.698	4.71269	51604.7
3_4	110	E14	211	1	2	CS190	2	211-1-2	1	R	23.683	4.71581	51977.3
7_8	263	K23	211	2	1	CS190	2	211-2-1	1	R	21.216	5.22974	169722
7_8	264	K24	211	2	2	CS190	2	211-2-2	1	R	21.046	5.26515	184142
11_12	119	E23	211	3	1	CS190	2	211-3-1	1	R	23.25	4.80602	63975.9
11_12	120	E24	211	3	2	CS190	2	211-3-2	1	R	23.3	4.7956	62459.8
3_4	251	K11	212	1	1	CS101	2	212-1-1	1	R	25.394	4.35938	22876
3_4	252	K12	212	1	2	CS101	2	212-1-2	1	R	25.24	4.39146	24629.8
7_8	107	E11	212	2	1	CS101	2	212-2-1	1	R	25.518	4.33355	21555
7_8	108	E12	212	2	2	CS101	2	212-2-2	1	R	25.098	4.42104	26365.9
11_12	349	O13	212	3	1	CS101	2	212-3-1	1	R	25.012	4.43896	27476.3
11_12	350	O14	212	3	2	CS101	2	212-3-2	1	R	25.226	4.39438	24795.8
3_4	201	I9	213	1	1	CS225	2	213-1-1	6	W	24.128	4.62311	41986.7
3_4	202	I10	213	1	2	CS225	2	213-1-2	6	W	24.199	4.60832	40580.9
7_8	151	G7	213	2	1	CS225	2	213-2-1	6	W	23.736	4.70477	50672.6
7_8	152	G8	213	2	2	CS225	2	213-2-2	6	W	23.561	4.74123	55109.8
11_12	51	C3	213	3	1	CS225	2	213-3-1	6	W	24.221	4.60374	40154.9
11_12	52	C4	213	3	2	CS225	2	213-3-2	6	W	24.782	4.48687	30681.1
3_4	51	C3	214	1	1	CS189	2	214-1-1	6	R	24.665	4.51124	32452.2
3_4	52	C4	214	1	2	CS189	2	214-1-2	6	R	24.333	4.58041	38054.6
7_8	347	O11	214	2	1	CS189	2	214-2-1	6	R	22.728	4.91476	82178.6
7_8	348	O12	214	2	2	CS189	2	214-2-2	6	R	22.659	4.92913	84944
11_12	311	M23	214	3	1	CS189	2	214-3-1	6	R	17.566	5.9901	977468
11_12	312	M24	214	3	2	CS189	2	214-3-2	6	R	17.231	6.05989	1.14786e+06
3_4	147	G3	215	1	1	CS126	2	215-1-1	6	R	24.202	4.6077	40522.5
3_4	148	G4	215	1	2	CS126	2	215-1-2	6	R	24.364	4.57395	37492.9
7_8	293	M5	215	2	1	CS126	2	215-2-1	6	R	22.526	4.95684	90539.8
7_8	294	M6	215	2	2	CS126	2	215-2-2	6	R	22.485	4.96538	92338
11_12	355	O19	215	3	1	CS126	2	215-3-1	6	R	22.836	4.89226	78029.8
11_12	356	O20	215	3	2	CS126	2	215-3-2	6	R	23.14	4.82893	67442.2
3_4	145	G1	216	1	1	CS20	2	216-1-1	6	R	23.418	4.77102	59022.6
3_4	146	G2	216	1	2	CS20	2	216-1-2	6	R	23.695	4.71331	51679
7_8	351	O15	216	2	1	CS20	2	216-2-1	6	R	24.721	4.49958	31592.1
7_8	352	O16	216	2	2	CS20	2	216-2-2	6	R	24.703	4.50333	31866.1
11_12	307	M19	216	3	1	CS20	2	216-3-1	6	R	22.326	4.9985	99656
11_12	308	M20	216	3	2	CS20	2	216-3-2	6	R	22.98	4.86226	72822
3_4	111	E15	217	1	1	CS49	2	217-1-1	6	W	24.573	4.53041	33916.4
3_4	112	E16	217	1	2	CS49	2	217-1-2	6	W	24.063	4.63665	43316.4
7_8	165	G21	217	2	1	CS49	2	217-2-1	6	W	21.931	5.08079	120445
7_8	166	G22	217	2	2	CS49	2	217-2-2	6	W	21.727	5.12329	132827
11_12	345	O9	217	3	1	CS49	2	217-3-1	6	W	25.185	4.40292	25288.2
11_12	346	O10	217	3	2	CS49	2	217-3-2	6	W	24.927	4.45667	28619.7
3_4	163	G19	218	1	1	CS72	2	218-1-1	6	W	23.916	4.66728	46481
3_4	164	G20	218	1	2	CS72	2	218-1-2	6	W	24.074	4.63436	43088.5
7_8	25	B1	218	2	1	CS72	2	218-2-1	6	W	21.4	5.19141	155384
7_8	26	B2	218	2	2	CS72	2	218-2-2	6	W	21.373	5.19703	157410
11_12	113	E17	218	3	1	CS72	2	218-3-1	6	W	26.436	4.14231	13877.5
11_12	114	E18	218	3	2	CS72	2	218-3-2	6	W	26.276	4.17564	14984.5
3_4	215	I23	219	1	1	CS56	2	219-1-1	6	W	22.742	4.91184	81628.6
3_4	216	I24	219	1	2	CS56	2	219-1-2	6	W	23.124	4.83226	67961.7
7_8	103	E7	219	2	1	CS56	2	219-2-1	6	W	19.848	5.51472	327128
7_8	104	E8	219	2	2	CS56	2	219-2-2	6	W	19.802	5.5243	334427
11_12	249	K9	219	3	1	CS56	2	219-3-1	6	W	24.786	4.48604	30622.3
11_12	250	K10	219	3	2	CS56	2	219-3-2	6	W	24.868	4.46896	29441.2
3_4	199	I7	220	1	1	CS67_R	2	220-1-1	6	R	24.452	4.55562	35943.2
3_4	200	I8	220	1	2	CS67_R	2	220-1-2	6	R	24.42	4.56228	36499.2
7_8	105	E9	220	2	1	CS67_R	2	220-2-1	6	R	24.439	4.55832	36168
7_8	106	E10	220	2	2	CS67_R	2	220-2-2	6	R	24.486	4.54853	35361.8
11_12	5	A5	220	3	1	CS67_R	2	220-3-1	6	R	21.736	5.12141	132255
11_12	6	A6	220	3	2	CS67_R	2	220-3-2	6	R	21.312	5.20974	162084
3_4	343	O7	221	1	1	CS67_W	2	221-1-1	6	W	24.544	4.53645	34391.5
3_4	344	O8	221	1	2	CS67_W	2	221-1-2	6	W	24.664	4.51145	32467.8
7_8	241	K1	221	2	1	CS67_W	2	221-2-1	6	W	22.632	4.93476	86051.3
7_8	242	K2	221	2	2	CS67_W	2	221-2-2	6	W	23.08	4.84143	69411.4
11_12	341	O5	221	3	1	CS67_W	2	221-3-1	6	W	24.65	4.51437	32686.6
11_12	342	O6	221	3	2	CS67_W	2	221-3-2	6	W	24.642	4.51604	32812.2
3_4	297	M9	222	1	1	CS32	2	222-1-1	6	W	22.483	4.9658	92426.6
3_4	298	M10	222	1	2	CS32	2	222-1-2	6	W	22.259	5.01246	102911
7_8	155	G11	222	2	1	CS32	2	222-2-1	6	W	24.735	4.49666	31380.7
7_8	156	G12	222	2	2	CS32	2	222-2-2	6	W	24.913	4.45958	28812.5
11_12	243	K3	222	3	1	CS32	2	222-3-1	6	W	25.136	4.41313	25889.7
11_12	244	K4	222	3	2	CS32	2	222-3-2	6	W	25.141	4.41208	25827.6
3_4	245	K5	223	1	1	CS82	2	223-1-1	6	R	21.586	5.15266	142121
3_4	246	K6	223	1	2	CS82	2	223-1-2	6	R	22.303	5.00329	100761
7_8	253	K13	223	2	1	CS82	2	223-2-1	6	R	25.494	4.33855	21804.6
7_8	254	K14	223	2	2	CS82	2	223-2-2	6	R	25.682	4.29938	19924.3
11_12	353	O17	223	3	1	CS82	2	223-3-1	6	R	22.498	4.96267	91764
11_12	354	O18	223	3	2	CS82	2	223-3-2	6	R	22.489	4.96455	92161
3_4	255	K15	224	1	1	CS264	2	224-1-1	6	W	23.371	4.78081	60368.4
3_4	256	K16	224	1	2	CS264	2	224-1-2	6	W	23.092	4.83893	69013
7_8	163	G19	224	2	1	CS264	2	224-2-1	6	W	24.327	4.58166	38164.2
7_8	164	G20	224	2	2	CS264	2	224-2-2	6	W	24.395	4.56749	36939.5
11_12	167	G23	224	3	1	CS264	2	224-3-1	6	W	23.893	4.67207	46996.7
11_12	168	G24	224	3	2	CS264	2	224-3-2	6	W	24.16	4.61645	41347.2
3_4	53	C5	225	1	1	CS75	2	225-1-1	6	W	24.9	4.46229	28992.8
3_4	54	C6	225	1	2	CS75	2	225-1-2	6	W	24.867	4.46916	29455.3
7_8	245	K5	225	2	1	CS75	2	225-2-1	6	W	23.2	4.81643	65528.8
7_8	246	K6	225	2	2	CS75	2	225-2-2	6	W	24.071	4.63499	43150.5
11_12	155	G11	225	3	1	CS75	2	225-3-1	6	W	25.192	4.40146	25203.5
11_12	156	G12	225	3	2	CS75	2	225-3-2	6	W	24.554	4.53437	34226.9
3_4	355	O19	226	1	1	CS110	2	226-1-1	6	W	24.635	4.51749	32922.6
3_4	356	O20	226	1	2	CS110	2	226-1-2	6	W	24.366	4.57353	37456.9
7_8	199	I7	226	2	1	CS110	2	226-2-1	6	W	24.645	4.51541	32765.1
7_8	200	I8	226	2	2	CS110	2	226-2-2	6	W	24.721	4.49958	31592.1
11_12	57	C9	226	3	1	CS110	2	226-3-1	6	W	25.368	4.3648	23163.1
11_12	58	C10	226	3	2	CS110	2	226-3-2	6	W	25.467	4.34417	22088.8
3_4	305	M17	227	1	1	CS4	2	227-1-1	6	W	23.598	4.73352	54140.4
3_4	306	M18	227	1	2	CS4	2	227-1-2	6	W	23.34	4.78727	61272.8
7_8	209	I17	227	2	1	CS4	2	227-2-1	6	W	20.147	5.45243	283420
7_8	210	I18	227	2	2	CS4	2	227-2-2	6	W	19.789	5.52701	336519
11_12	351	O15	227	3	1	CS4	2	227-3-1	6	W	25.116	4.41729	26139.2
11_12	352	O16	227	3	2	CS4	2	227-3-2	6	W	25.321	4.37459	23691.2
3_4	347	O11	228	1	1	CS278	2	228-1-1	6	W	21.654	5.13849	137560
3_4	348	O12	228	1	2	CS278	2	228-1-2	6	W	21.526	5.16516	146271
7_8	243	K3	228	2	1	CS278	2	228-2-1	6	W	25.903	4.25335	17920.3
7_8	244	K4	228	2	2	CS278	2	228-2-2	6	W	25.476	4.3423	21993.7
11_12	263	K23	228	3	1	CS278	2	228-3-1	6	W	19.212	5.64721	443822
11_12	264	K24	228	3	2	CS278	2	228-3-2	6	W	19.23	5.64346	440007
3_4	115	E19	229	1	1	CS275	2	229-1-1	6	R	22.65	4.93101	85311.5
3_4	116	E20	229	1	2	CS275	2	229-1-2	6	R	22.94	4.8706	74232.7
7_8	205	I13	229	2	1	CS275	2	229-2-1	6	R	20.938	5.28765	193932
7_8	206	I14	229	2	2	CS275	2	229-2-2	6	R	22.082	5.04933	112030
11_12	211	I19	229	3	1	CS275	2	229-3-1	6	R	22.849	4.88955	77544.7
11_12	212	I20	229	3	2	CS275	2	229-3-2	6	R	22.358	4.99184	98138
3_4	157	G13	230	1	1	CS251	2	230-1-1	6	W	23.207	4.81497	65309.1
3_4	158	G14	230	1	2	CS251	2	230-1-2	6	W	22.946	4.86935	74019.4
7_8	337	O1	230	2	1	CS251	2	230-2-1	6	W	15.078	6.5084	3.22404e+06
7_8	338	O2	230	2	2	CS251	2	230-2-2	6	W	14.834	6.55923	3.62435e+06
11_12	195	I3	230	3	1	CS251	2	230-3-1	6	W	24.851	4.4725	29682.3
11_12	196	I4	230	3	2	CS251	2	230-3-2	6	W	24.849	4.47291	29710.8
3_4	97	E1	231	1	1	CS191	2	231-1-1	6	R	18.34	5.82886	674316
3_4	98	E2	231	1	2	CS191	2	231-1-2	6	R	18	5.89969	793765
7_8	215	I23	231	2	1	CS191	2	231-2-1	6	R	19.72	5.54138	347843
7_8	216	I24	231	2	2	CS191	2	231-2-2	6	R	20.209	5.43951	275115
11_12	255	K15	231	3	1	CS191	2	231-3-1	6	R	25.57	4.32272	21024
11_12	256	K16	231	3	2	CS191	2	231-3-2	6	R	24.755	4.4925	31081.1
3_4	195	I3	232	1	1	CS260	2	232-1-1	6	W	23.533	4.74706	55855
3_4	196	I4	232	1	2	CS260	2	232-1-2	6	W	23.165	4.82372	66638.2
7_8	213	I21	232	2	1	CS260	2	232-2-1	6	W	23.968	4.65644	45336
7_8	214	I22	232	2	2	CS260	2	232-2-2	6	W	24.205	4.60707	40464.2
11_12	103	E7	232	3	1	CS260	2	232-3-1	6	W	24.685	4.50708	32142.4
11_12	104	E8	232	3	2	CS260	2	232-3-2	6	W	24.177	4.6129	41011.4
3_4	337	O1	233	1	1	CS198	2	233-1-1	6	W	18.051	5.88907	774583
3_4	338	O2	233	1	2	CS198	2	233-1-2	6	W	17.462	6.01177	1.02747e+06
7_8	13	A13	233	2	1	CS198	2	233-2-1	6	W	20.759	5.32494	211319
7_8	14	A14	233	2	2	CS198	2	233-2-2	6	W	20.631	5.3516	224701
11_12	193	I1	233	3	1	CS198	2	233-3-1	6	W	24.487	4.54833	35344.8
11_12	194	I2	233	3	2	CS198	2	233-3-2	6	W	24.515	4.54249	34873.3
3_4	205	I13	234	1	1	Tx2911	2	234-1-1	1	bR	24.428	4.56062	36359.4
3_4	206	I14	234	1	2	Tx2911	2	234-1-2	1	bR	24.453	4.55541	35926
7_8	21	A21	234	2	1	Tx2911	2	234-2-1	1	bR	20.854	5.30515	201906
7_8	22	A22	234	2	2	Tx2911	2	234-2-2	1	bR	20.56	5.36639	232485
11_12	337	O1	234	3	1	Tx2911	2	234-3-1	1	bR	20.675	5.34244	220008
11_12	338	O2	234	3	2	Tx2911	2	234-3-2	1	bR	20.621	5.35369	225781
3_4	257	K17	235	1	1	CS104_R	2	235-1-1	1	R	24.442	4.5577	36116
3_4	258	K18	235	1	2	CS104_R	2	235-1-2	1	R	23.528	4.7481	55989.1
7_8	297	M9	235	2	1	CS104_R	2	235-2-1	1	R	23.581	4.73706	54583.7
7_8	298	M10	235	2	2	CS104_R	2	235-2-2	1	R	23.38	4.77893	60108.3
11_12	373	P13	235	3	1	CS104_R	2	235-3-1	1	R	23.399	4.77498	59563
11_12	374	P14	235	3	2	CS104_R	2	235-3-2	1	R	23.533	4.74706	55855
3_4	3	A3	236	1	1	CS104_W	2	236-1-1	1	W	23.622	4.72852	53520.7
3_4	4	A4	236	1	2	CS104_W	2	236-1-2	1	W	23.103	4.83664	68649.8
7_8	7	A7	236	2	1	CS104_W	2	236-2-1	1	W	23.169	4.82289	66510.5
7_8	8	A8	236	2	2	CS104_W	2	236-2-2	1	W	21.819	5.10412	127093
11_12	179	H11	236	3	1	CS104_W	2	236-3-1	1	W	26.452	4.13898	13771.4
11_12	180	H12	236	3	2	CS104_W	2	236-3-2	1	W	26.105	4.21126	16265.4
3_4	353	O17	237	1	1	CS252	2	237-1-1	1	R	23.62	4.72894	53572
3_4	354	O18	237	1	2	CS252	2	237-1-2	1	R	23.181	4.82039	66128.8
7_8	211	I19	237	2	1	CS252	2	237-2-1	1	R	24.155	4.61749	41446.5
7_8	212	I20	237	2	2	CS252	2	237-2-2	1	R	23.622	4.72852	53520.7
11_12	219	J3	237	3	1	CS252	2	237-3-1	1	R	24.059	4.63749	43399.6
11_12	220	J4	237	3	2	CS252	2	237-3-2	1	R	23.787	4.69415	49448
3_4	193	I1	238	1	1	CS172	2	238-1-1	1	R	22.756	4.90893	81082.3
3_4	194	I2	238	1	2	CS172	2	238-1-2	1	R	22.873	4.88455	76657.1
7_8	113	E17	238	2	1	CS172	2	238-2-1	1	R	23.86	4.67894	47746.5
7_8	114	E18	238	2	2	CS172	2	238-2-2	1	R	22.548	4.95226	89589.3
11_12	73	D1	238	3	1	CS172	2	238-3-1	1	R	23.786	4.69436	49471.7
11_12	74	D2	238	3	2	CS172	2	238-3-2	1	R	23.534	4.74685	55828.2
3_4	9	A9	239	1	1	CS19	2	239-1-1	1	W	22.48	4.96642	92559.7
3_4	10	A10	239	1	2	CS19	2	239-1-2	1	W	22.859	4.88747	77173.7
7_8	309	M21	239	2	1	CS19	2	239-2-1	1	W	22.466	4.96934	93183.4
7_8	310	M22	239	2	2	CS19	2	239-2-2	1	W	22.006	5.06517	116189
11_12	269	L5	239	3	1	CS19	2	239-3-1	1	W	23.668	4.71894	52352.7
11_12	270	L6	239	3	2	CS19	2	239-3-2	1	W	23.381	4.77873	60079.5
3_4	69	C21	240	1	1	CS229	2	240-1-1	1	R	24.89	4.46437	29132.2
3_4	70	C22	240	1	2	CS229	2	240-1-2	1	R	25.158	4.40854	25617.9
7_8	295	M7	240	2	1	CS229	2	240-2-1	1	R	24.715	4.50083	31683.2
7_8	296	M8	240	2	2	CS229	2	240-2-2	1	R	24.242	4.59936	39752.4
11_12	121	F1	240	3	1	CS229	2	240-3-1	1	R	23.369	4.78123	60426.3
11_12	122	F2	240	3	2	CS229	2	240-3-2	1	R	23.74	4.70394	50575.5
3_4	263	K23	241	1	1	CS135	2	241-1-1	1	R	23.652	4.72227	52756
3_4	264	K24	241	1	2	CS135	2	241-1-2	1	R	24.041	4.64124	43776
7_8	247	K7	241	2	1	CS135	2	241-2-1	1	R	25.193	4.40125	25191.4
7_8	248	K8	241	2	2	CS135	2	241-2-2	1	R	25.337	4.37125	23510.1
11_12	181	H13	241	3	1	CS135	2	241-3-1	1	R	25.744	4.28647	19340.5
11_12	182	H14	241	3	2	CS135	2	241-3-2	1	R	25.404	4.3573	22766.5
3_4	17	A17	242	1	1	CS79	2	242-1-1	1	R	22.514	4.95934	91062.4
3_4	18	A18	242	1	2	CS79	2	242-1-2	1	R	22.806	4.89851	79160.8
7_8	97	E1	242	2	1	CS79	2	242-2-1	1	R	24.098	4.62936	42595.3
7_8	98	E2	242	2	2	CS79	2	242-2-2	1	R	24.053	4.63874	43524.7
11_12	41	B17	242	3	1	CS79	2	242-3-1	1	R	22.001	5.06621	116468
11_12	42	B18	242	3	2	CS79	2	242-3-2	1	R	21.696	5.12974	134817
3_4	101	E5	243	1	1	CS112	2	243-1-1	1	R	23.262	4.80352	63608.7
3_4	102	E6	243	1	2	CS112	2	243-1-2	1	R	23.38	4.77893	60108.3
7_8	255	K15	243	2	1	CS112	2	243-2-1	1	R	20.105	5.46118	289188
7_8	256	K16	243	2	2	CS112	2	243-2-2	1	R	20.439	5.3916	246378
11_12	333	N21	243	3	1	CS112	2	243-3-1	1	R	15.904	6.33633	2.16935e+06
11_12	334	N22	243	3	2	CS112	2	243-3-2	1	R	15.594	6.40091	2.51714e+06
3_4	167	G23	244	1	1	CS246	2	244-1-1	1	R	23.591	4.73498	54322.5
3_4	168	G24	244	1	2	CS246	2	244-1-2	1	R	23.822	4.68686	48624.8
7_8	109	E13	244	2	1	CS246	2	244-2-1	1	R	22.052	5.05558	113653
7_8	110	E14	244	2	2	CS246	2	244-2-2	1	R	21.885	5.09037	123132
11_12	29	B5	244	3	1	CS246	2	244-3-1	1	R	23.895	4.67165	46951.6
11_12	30	B6	244	3	2	CS246	2	244-3-2	1	R	24.941	4.45375	28428.1
3_4	289	M1	245	1	1	CS236	2	245-1-1	2	W	20.299	5.42077	263491
3_4	290	M2	245	1	2	CS236	2	245-1-2	2	W	20.583	5.3616	229934
7_8	69	C21	245	2	1	CS236	2	245-2-1	2	W	21.845	5.0987	125518
7_8	70	C22	245	2	2	CS236	2	245-2-2	2	W	21.624	5.14474	139554
11_12	237	J21	245	3	1	CS236	2	245-3-1	2	W	23.959	4.65832	45532.1
11_12	238	J22	245	3	2	CS236	2	245-3-2	2	W	24.673	4.50958	32327.9
3_4	67	C19	246	1	1	CS137	2	246-1-1	2	R	23.146	4.82768	67248.3
3_4	68	C20	246	1	2	CS137	2	246-1-2	2	R	23.562	4.74102	55083.4
7_8	161	G17	246	2	1	CS137	2	246-2-1	2	R	23.374	4.78018	60281.6
7_8	162	G18	246	2	2	CS137	2	246-2-2	2	R	22.748	4.91059	81394
11_12	223	J7	246	3	1	CS137	2	246-3-1	2	R	24.352	4.57645	37709.3
11_12	224	J8	246	3	2	CS137	2	246-3-2	2	R	24.447	4.55666	36029.5
3_4	63	C15	247	1	1	CS255	2	247-1-1	2	R	23.344	4.78643	61155.3
3_4	64	C16	247	1	2	CS255	2	247-1-2	2	R	23.342	4.78685	61214
7_8	261	K21	247	2	1	CS255	2	247-2-1	2	R	23.864	4.67811	47655
7_8	262	K22	247	2	2	CS255	2	247-2-2	2	R	23.704	4.71144	51456.4
11_12	135	F15	247	3	1	CS255	2	247-3-1	2	R	24.657	4.51291	32577
11_12	136	F16	247	3	2	CS255	2	247-3-2	2	R	23.558	4.74185	55189.2
3_4	207	I15	248	1	1	CS194	2	248-1-1	2	R	23.255	4.80497	63822.6
3_4	208	I16	248	1	2	CS194	2	248-1-2	2	R	23.77	4.69769	49852.9
7_8	15	A15	248	2	1	CS194	2	248-2-1	2	R	19.696	5.54638	351870
7_8	16	A16	248	2	2	CS194	2	248-2-2	2	R	19.72	5.54138	347843
11_12	123	F3	248	3	1	CS194	2	248-3-1	2	R	23.459	4.76248	57873.2
11_12	124	F4	248	3	2	CS194	2	248-3-2	2	R	23.8	4.69144	49140.6
3_4	21	A21	249	1	1	CS37	2	249-1-1	2	W	25.535	4.33001	21380
3_4	22	A22	249	1	2	CS37	2	249-1-2	2	W	25.064	4.42813	26799.4
7_8	193	I1	249	2	1	CS37	2	249-2-1	2	W	22.95	4.86851	73877.5
7_8	194	I2	249	2	2	CS37	2	249-2-2	2	W	23.126	4.83185	67896.6
11_12	43	B19	249	3	1	CS37	2	249-3-1	2	W	22.656	4.92976	85066.4
11_12	44	B20	249	3	2	CS37	2	249-3-2	2	W	23.093	4.83872	68979.9
3_4	71	C23	250	1	1	CS159	2	250-1-1	2	R	23.109	4.83539	68452.5
3_4	72	C24	250	1	2	CS159	2	250-1-2	2	R	23.348	4.7856	61038.1
7_8	153	G9	250	2	1	CS159	2	250-2-1	2	R	24.694	4.5052	32003.9
7_8	154	G10	250	2	2	CS159	2	250-2-2	2	R	24.819	4.47916	30141.4
11_12	313	N1	250	3	1	CS159	2	250-3-1	2	R	18.986	5.69429	494640
11_12	314	N2	250	3	2	CS159	2	250-3-2	2	R	18.902	5.71179	514977
3_4	23	A23	251	1	1	CS16	2	251-1-1	2	R	22.185	5.02788	106629
3_4	24	A24	251	1	2	CS16	2	251-1-2	2	R	22.91	4.87684	75308.6
7_8	345	O9	251	2	1	CS16	2	251-2-1	2	R	24.766	4.4902	30917.5
7_8	346	O10	251	2	2	CS16	2	251-2-2	2	R	24.637	4.51708	32891
11_12	321	N9	251	3	1	CS16	2	251-3-1	2	R	25.586	4.31938	20863.3
11_12	322	N10	251	3	2	CS16	2	251-3-2	2	R	25.334	4.37188	23543.9
3_4	253	K13	252	1	1	CS102	2	252-1-1	2	W	24.423	4.56166	36446.7
3_4	254	K14	252	1	2	CS102	2	252-1-2	2	W	24.56	4.53312	34128.6
7_8	299	M11	252	2	1	CS102	2	252-2-1	2	W	24.596	4.52562	33544.3
7_8	300	M12	252	2	2	CS102	2	252-2-2	2	W	24.627	4.51916	33049.2
11_12	173	H5	252	3	1	CS102	2	252-3-1	2	W	22.788	4.90226	79847.2
11_12	174	H6	252	3	2	CS102	2	252-3-2	2	W	22.563	4.94913	88947.1
3_4	61	C13	253	1	1	CS143_R	2	253-1-1	2	R	23.645	4.72373	52933.5
3_4	62	C14	253	1	2	CS143_R	2	253-1-2	2	R	23.873	4.67623	47449.7
7_8	67	C19	253	2	1	CS143_R	2	253-2-1	2	R	21.47	5.17682	150253
7_8	68	C20	253	2	2	CS143_R	2	253-2-2	2	R	21.184	5.2364	172347
11_12	183	H15	253	3	1	CS143_R	2	253-3-1	2	R	20.006	5.4818	303252
11_12	184	H16	253	3	2	CS143_R	2	253-3-2	2	R	19.926	5.49847	315115
3_4	291	M3	254	1	1	CS143_W	2	254-1-1	2	W	24.835	4.47583	29911
3_4	292	M4	254	1	2	CS143_W	2	254-1-2	2	W	24.996	4.44229	27688
7_8	147	G3	254	2	1	CS143_W	2	254-2-1	2	W	24.237	4.60041	39847.9
7_8	148	G4	254	2	2	CS143_W	2	254-2-2	2	W	24.257	4.59624	39467.4
11_12	235	J19	254	3	1	CS143_W	2	254-3-1	2	W	23.85	4.68102	47976.1
11_12	236	J20	254	3	2	CS143_W	2	254-3-2	2	W	23.876	4.67561	47381.5
3_4	155	G11	255	1	1	CS131	2	255-1-1	2	R	25.851	4.26418	18372.9
3_4	156	G12	255	1	2	CS131	2	255-1-2	2	R	25.895	4.25501	17989.2
7_8	301	M13	255	2	1	CS131	2	255-2-1	2	R	24.83	4.47687	29982.8
7_8	302	M14	255	2	2	CS131	2	255-2-2	2	R	24.596	4.52562	33544.3
11_12	89	D17	255	3	1	CS131	2	255-3-1	2	R	21.003	5.27411	187979
11_12	90	D18	255	3	2	CS131	2	255-3-2	2	R	21.125	5.24869	177294
3_4	13	A13	256	1	1	CS66	2	256-1-1	7	R	24.152	4.61811	41506.1
3_4	14	A14	256	1	2	CS66	2	256-1-2	7	R	24.291	4.58916	38829
7_8	145	G1	256	2	1	CS66	2	256-2-1	7	R	20.231	5.43493	272227
7_8	146	G2	256	2	2	CS66	2	256-2-2	7	R	20.141	5.45368	284237
11_12	271	L7	256	3	1	CS66	2	256-3-1	7	R	21.893	5.08871	122661
11_12	272	L8	256	3	2	CS66	2	256-3-2	7	R	22.715	4.91747	82692.7
3_4	153	G9	257	1	1	CS261	2	257-1-1	7	bR	24.557	4.53374	34177.7
3_4	154	G10	257	1	2	CS261	2	257-1-2	7	bR	24.746	4.49437	31215.5
7_8	259	K19	257	2	1	CS261	2	257-2-1	7	bR	23.339	4.78748	61302.2
7_8	260	K20	257	2	2	CS261	2	257-2-2	7	bR	23.413	4.77206	59164.4
11_12	277	L13	257	3	1	CS261	2	257-3-1	7	bR	24.154	4.6177	41466.3
11_12	278	L14	257	3	2	CS261	2	257-3-2	7	bR	22.942	4.87018	74161.5
3_4	11	A11	258	1	1	CS175	2	258-1-1	7	W	20.968	5.2814	191162
3_4	12	A12	258	1	2	CS175	2	258-1-2	7	W	21.289	5.21453	163882
7_8	203	I11	258	2	1	CS175	2	258-2-1	7	W	21.653	5.1387	137626
7_8	204	I12	258	2	2	CS175	2	258-2-2	7	W	21.664	5.13641	136902
11_12	329	N17	258	3	1	CS175	2	258-3-1	7	W	20.402	5.39931	250790
11_12	330	N18	258	3	2	CS175	2	258-3-2	7	W	20.174	5.44681	279773
3_4	243	K3	259	1	1	CS31	2	259-1-1	7	R	23.536	4.74644	55774.7
3_4	244	K4	259	1	2	CS31	2	259-1-2	7	R	23.331	4.78914	61537.9
7_8	101	E5	259	2	1	CS31	2	259-2-1	7	R	23.704	4.71144	51456.4
7_8	102	E6	259	2	2	CS31	2	259-2-2	7	R	23.815	4.68832	48788.3
11_12	131	F11	259	3	1	CS31	2	259-3-1	7	R	25.218	4.39604	24891.1
11_12	132	F12	259	3	2	CS31	2	259-3-2	7	R	25.137	4.41292	25877.2
3_4	151	G7	260	1	1	CS13	2	260-1-1	7	W	26.376	4.15481	14282.7
3_4	152	G8	260	1	2	CS13	2	260-1-2	7	W	26.205	4.19043	15503.6
7_8	125	F5	260	2	1	CS13	2	260-2-1	7	W	22.596	4.94226	87550.2
7_8	126	F6	260	2	2	CS13	2	260-2-2	7	W	23.123	4.83247	67994.4
11_12	221	J5	260	3	1	CS13	2	260-3-1	7	W	23.989	4.65207	44881.6
11_12	222	J6	260	3	2	CS13	2	260-3-2	7	W	23.862	4.67852	47700.7
3_4	301	M13	262	1	1	CS197	2	262-1-1	7	W	21.901	5.08704	122191
3_4	302	M14	262	1	2	CS197	2	262-1-2	7	W	21.785	5.1112	129183
7_8	185	H17	262	2	1	CS197	2	262-2-1	7	W	25.161	4.40792	25581
7_8	186	H18	262	2	2	CS197	2	262-2-2	7	W	25.143	4.41167	25802.9
11_12	95	D23	262	3	1	CS197	2	262-3-1	7	W	21.18	5.23724	172678
11_12	96	D24	262	3	2	CS197	2	262-3-2	7	W	21.458	5.17932	151121
3_4	303	M15	263	1	1	CS100	2	263-1-1	7	W	18.912	5.7097	512513
3_4	304	M16	263	1	2	CS100	2	263-1-2	7	W	18.413	5.81366	651113
7_8	95	D23	263	2	1	CS100	2	263-2-1	7	W	14.93	6.53923	3.46124e+06
7_8	96	D24	263	2	2	CS100	2	263-2-2	7	W	15.41	6.43924	2.74941e+06
11_12	283	L19	263	3	1	CS100	2	263-3-1	7	W	17.791	5.94323	877467
11_12	284	L20	263	3	2	CS100	2	263-3-2	7	W	18.382	5.82011	660867
3_4	165	G21	264	1	1	CS41	2	264-1-1	7	W	23.065	4.84456	69912.6
3_4	166	G22	264	1	2	CS41	2	264-1-2	7	W	23.523	4.74915	56123.6
7_8	367	P7	264	2	1	CS41	2	264-2-1	7	W	24.548	4.53562	34325.6
7_8	368	P8	264	2	2	CS41	2	264-2-2	7	W	24.896	4.46312	29048.4
11_12	367	P7	264	3	1	CS41	2	264-3-1	7	W	23.536	4.74644	55774.7
11_12	368	P8	264	3	2	CS41	2	264-3-2	7	W	22.103	5.04496	110907
3_4	339	O3	265	1	1	CS186	2	265-1-1	7	W	16.946	6.11926	1.31601e+06
3_4	340	O4	265	1	2	CS186	2	265-1-2	7	W	16.358	6.24175	1.74483e+06
7_8	277	L13	265	2	1	CS186	2	265-2-1	7	W	19.129	5.6645	461849
7_8	278	L14	265	2	2	CS186	2	265-2-2	7	W	19.141	5.662	459198
11_12	143	F23	265	3	1	CS186	2	265-3-1	7	W	14.984	6.52798	3.37274e+06
11_12	144	F24	265	3	2	CS186	2	265-3-2	7	W	15.904	6.33633	2.16935e+06
3_4	117	E21	266	1	1	CS242	2	266-1-1	7	W	16.773	6.1553	1.42988e+06
3_4	118	E22	266	1	2	CS242	2	266-1-2	7	W	17.181	6.07031	1.17572e+06
7_8	39	B15	266	2	1	CS242	2	266-2-1	7	W	14.819	6.56236	3.65053e+06
7_8	40	B16	266	2	2	CS242	2	266-2-2	7	W	14.8	6.56631	3.68395e+06
11_12	285	L21	266	3	1	CS242	2	266-3-1	7	W	15.407	6.43986	2.75336e+06
11_12	286	L22	266	3	2	CS242	2	266-3-2	7	W	14.673	6.59277	3.91535e+06
3_4	59	C11	267	1	1	CS34	2	267-1-1	7	W	24.015	4.64665	44325.3
3_4	60	C12	267	1	2	CS34	2	267-1-2	7	W	23.922	4.66603	46347.4
7_8	321	N9	267	2	1	CS34	2	267-2-1	7	W	18.37	5.82261	664682
7_8	322	N10	267	2	2	CS34	2	267-2-2	7	W	18.364	5.82386	666598
13	3	A3	267	3	1	CS34	2	267-3-1	7	W	15.639	6.39153	2.46339e+06
13	4	A4	267	3	2	CS34	2	267-3-2	7	W	15.417	6.43778	2.74019e+06
3_4	103	E7	268	1	1	CS150	2	268-1-1	7	W	25.132	4.41396	25939.4
3_4	104	E8	268	1	2	CS150	2	268-1-2	7	W	25.116	4.41729	26139.2
7_8	275	L11	268	2	1	CS150	2	268-2-1	7	W	23.221	4.81206	64872
7_8	276	L12	268	2	2	CS150	2	268-2-2	7	W	23.458	4.76269	57901
11_12	187	H19	268	3	1	CS150	2	268-3-1	7	W	24.449	4.55624	35995
11_12	188	H20	268	3	2	CS150	2	268-3-2	7	W	24.525	4.54041	34706.4
3_4	211	I19	269	1	1	CS94	2	269-1-1	7	W	23.409	4.77289	59278
3_4	212	I20	269	1	2	CS94	2	269-1-2	7	W	22.523	4.95746	90670.2
7_8	379	P19	269	2	1	CS94	2	269-2-1	7	W	14.733	6.58027	3.80427e+06
7_8	380	P20	269	2	2	CS94	2	269-2-2	7	W	14.818	6.56256	3.65228e+06
11_12	335	N23	269	3	1	CS94	2	269-3-1	7	W	17.039	6.09989	1.2586e+06
11_12	336	N24	269	3	2	CS94	2	269-3-2	7	W	16.588	6.19384	1.56257e+06
3_4	1	A1	270	1	1	CS92	2	270-1-1	7	W	17.703	5.96156	915299
3_4	2	A2	270	1	2	CS92	2	270-1-2	7	W	17.307	6.04406	1.10677e+06
7_8	279	L15	270	2	1	CS92	2	270-2-1	7	W	25.847	4.26501	18408.2
7_8	280	L16	270	2	2	CS92	2	270-2-2	7	W	25.577	4.32126	20953.5
11_12	177	H9	270	3	1	CS92	2	270-3-1	7	W	26.632	4.10148	12632.3
11_12	178	H10	270	3	2	CS92	2	270-3-2	7	W	25.467	4.34417	22088.8
3_4	311	M23	271	1	1	CS26	2	271-1-1	7	bR	20.921	5.29119	195520
3_4	312	M24	271	1	2	CS26	2	271-1-2	7	bR	20.281	5.42452	265776
7_8	123	F3	271	2	1	CS26	2	271-2-1	7	bR	24.137	4.62124	41805.9
7_8	124	F4	271	2	2	CS26	2	271-2-2	7	bR	24.295	4.58832	38754.6
11_12	379	P19	271	3	1	CS26	2	271-3-1	7	bR	24.056	4.63811	43462.1
11_12	380	P20	271	3	2	CS26	2	271-3-2	7	bR	24.964	4.44896	28116.2
3_4	341	O5	272	1	1	CS280	2	272-1-1	7	W	21.077	5.25869	181424
3_4	342	O6	272	1	2	CS280	2	272-1-2	7	W	21.446	5.18182	151993
7_8	237	J21	272	2	1	CS280	2	272-2-1	7	W	21.011	5.27244	187259
7_8	238	J22	272	2	2	CS280	2	272-2-2	7	W	21.061	5.26203	182821
11_12	363	P3	272	3	1	CS280	2	272-3-1	7	W	20.231	5.43493	272227
11_12	364	P4	272	3	2	CS280	2	272-3-2	7	W	20.688	5.33973	218640
3_4	57	C9	273	1	1	CS183	2	273-1-1	7	W	21.54	5.16224	145292
3_4	58	C10	273	1	2	CS183	2	273-1-2	7	W	21.38	5.19557	156882
7_8	137	F17	273	2	1	CS183	2	273-2-1	7	W	25.476	4.3423	21993.7
7_8	138	F18	273	2	2	CS183	2	273-2-2	7	W	26.066	4.21939	16572.6
11_12	239	J23	273	3	1	CS183	2	273-3-1	7	W	23.124	4.83226	67961.7
11_12	240	J24	273	3	2	CS183	2	273-3-2	7	W	23.528	4.7481	55989.1
3_4	15	A15	274	1	1	CS119	2	274-1-1	7	R	23.094	4.83851	68946.8
3_4	16	A16	274	1	2	CS119	2	274-1-2	7	R	23.653	4.72206	52730.7
7_8	313	N1	274	2	1	CS119	2	274-2-1	7	R	24.402	4.56603	36815.7
7_8	314	N2	274	2	2	CS119	2	274-2-2	7	R	24.515	4.54249	34873.3
11_12	39	B15	274	3	1	CS119	2	274-3-1	7	R	24.079	4.63332	42985.3
11_12	40	B16	274	3	2	CS119	2	274-3-2	7	R	24.081	4.6329	42944.1
3_4	351	O15	275	1	1	CS167	2	275-1-1	2	W	24.923	4.4575	28674.7
3_4	352	O16	275	1	2	CS167	2	275-1-2	2	W	25.012	4.43896	27476.3
7_8	181	H13	275	2	1	CS167	2	275-2-1	2	W	26.347	4.16085	14482.8
7_8	182	H14	275	2	2	CS167	2	275-2-2	2	W	26.377	4.1546	14275.9
11_12	331	N19	275	3	1	CS167	2	275-3-1	2	W	23.606	4.73185	53933
11_12	332	N20	275	3	2	CS167	2	275-3-2	2	W	24.585	4.52791	33721.8
3_4	197	I5	276	1	1	CS206	2	276-1-1	2	R	23.441	4.76623	58375.1
3_4	198	I6	276	1	2	CS206	2	276-1-2	2	R	24.03	4.64353	44007.6
7_8	227	J11	276	2	1	CS206	2	276-2-1	2	R	25.506	4.33605	21679.4
7_8	228	J12	276	2	2	CS206	2	276-2-2	2	R	25.236	4.39229	24677.1
11_12	129	F9	276	3	1	CS206	2	276-3-1	2	R	23.123	4.83247	67994.4
11_12	130	F10	276	3	2	CS206	2	276-3-2	2	R	23.513	4.75123	56393.4
3_4	99	E3	277	1	1	CS257	2	277-1-1	2	W	24.46	4.55395	35805.5
3_4	100	E4	277	1	2	CS257	2	277-1-2	2	W	24.381	4.57041	37188.4
7_8	169	H1	277	2	1	CS257	2	277-2-1	2	W	17.198	6.06676	1.16618e+06
7_8	170	H2	277	2	2	CS257	2	277-2-2	2	W	17.2	6.06635	1.16506e+06
11_12	233	J17	277	3	1	CS257	2	277-3-1	2	W	24.308	4.58561	38513.6
11_12	234	J18	277	3	2	CS257	2	277-3-2	2	W	24.369	4.57291	37403.1
3_4	247	K7	278	1	1	CS228	2	278-1-1	2	R	19.434	5.60096	398990
3_4	248	K8	278	1	2	CS228	2	278-1-2	2	R	19.292	5.63054	427114
7_8	233	J17	278	2	1	CS228	2	278-2-1	2	R	14.545	6.61943	4.16327e+06
7_8	234	J18	278	2	2	CS228	2	278-2-2	2	R	14.704	6.58631	3.85756e+06
11_12	83	D11	278	3	1	CS228	2	278-3-1	2	R	14.902	6.54506	3.50804e+06
11_12	84	D12	278	3	2	CS228	2	278-3-2	2	R	14.308	6.66881	4.66452e+06
3_4	149	G5	279	1	1	CS221	2	279-1-1	2	R	21.853	5.09704	125037
3_4	150	G6	279	1	2	CS221	2	279-1-2	2	R	21.339	5.20411	159998
7_8	365	P5	279	2	1	CS221	2	279-2-1	2	R	19.267	5.63575	432267
7_8	366	P6	279	2	2	CS221	2	279-2-2	2	R	19.003	5.69075	490623
11_12	265	L1	279	3	1	CS221	2	279-3-1	2	R	23.423	4.76998	58881.3
11_12	266	L2	279	3	2	CS221	2	279-3-2	2	R	23.458	4.76269	57901
3_4	299	M11	280	1	1	CS76	2	280-1-1	2	R	21.727	5.12329	132827
3_4	300	M12	280	1	2	CS76	2	280-1-2	2	R	21.981	5.07037	117591
7_8	231	J15	280	2	1	CS76	2	280-2-1	2	R	26.89	4.04773	11161.8
7_8	232	J16	280	2	2	CS76	2	280-2-2	2	R	26.822	4.0619	11531.9
11_12	319	N7	280	3	1	CS76	2	280-3-1	2	R	24.641	4.51624	32828
11_12	320	N8	280	3	2	CS76	2	280-3-2	2	R	24.323	4.58249	38237.5
3_4	349	O13	281	1	1	CS271	2	281-1-1	2	R	25.127	4.415	26001.7
3_4	350	O14	281	1	2	CS271	2	281-1-2	2	R	25.455	4.34667	22216.3
7_8	331	N19	281	2	1	CS271	2	281-2-1	2	R	21.859	5.09579	124678
7_8	332	N20	281	2	2	CS271	2	281-2-2	2	R	20.141	5.45368	284237
11_12	77	D5	281	3	1	CS271	2	281-3-1	2	R	24.598	4.5252	33512.1
11_12	78	D6	281	3	2	CS271	2	281-3-2	2	R	24.602	4.52437	33447.9
3_4	203	I11	282	1	1	CS89	2	282-1-1	2	W	24.527	4.53999	34673.1
3_4	204	I12	282	1	2	CS89	2	282-1-2	2	W	24.454	4.5552	35908.7
7_8	173	H5	282	2	1	CS89	2	282-2-1	2	W	23.333	4.78873	61478.9
7_8	174	H6	282	2	2	CS89	2	282-2-2	2	W	23.141	4.82872	67409.8
11_12	229	J13	282	3	1	CS89	2	282-3-1	2	W	25.564	4.32397	21084.6
11_12	230	J14	282	3	2	CS89	2	282-3-2	2	W	24.749	4.49375	31170.6
3_4	137	F17	283	1	1	CS59	2	283-1-1	2	W	20.076	5.46722	293239
3_4	138	F18	283	1	2	CS59	2	283-1-2	2	W	18.907	5.71075	513744
7_8	317	N5	283	2	1	CS59	2	283-2-1	2	W	24.796	4.48395	30475.8
7_8	318	N6	283	2	2	CS59	2	283-2-2	2	W	24.784	4.48645	30651.7
11_12	185	H17	283	3	1	CS59	2	283-3-1	2	W	23.085	4.84039	69245.1
11_12	186	H18	283	3	2	CS59	2	283-3-2	2	W	22.887	4.88164	76144.1
3_4	283	L19	284	1	1	CS155	2	284-1-1	3	R	14.855	6.55486	3.58803e+06
3_4	284	L20	284	1	2	CS155	2	284-1-2	3	R	15.478	6.42507	2.66117e+06
7_8	229	J13	284	2	1	CS155	2	284-2-1	3	R	20.929	5.28953	194771
7_8	230	J14	284	2	2	CS155	2	284-2-2	3	R	21.113	5.25119	178318
11_12	369	P9	284	3	1	CS155	2	284-3-1	3	R	23.296	4.79643	62579.7
11_12	370	P10	284	3	2	CS155	2	284-3-2	3	R	22.593	4.94288	87676.3
3_4	239	J23	285	1	1	CS279	2	285-1-1	3	W	15.531	6.41403	2.59437e+06
3_4	240	J24	285	1	2	CS279	2	285-1-2	3	W	15.931	6.3307	2.14143e+06
7_8	85	D13	285	2	1	CS279	2	285-2-1	3	W	26.582	4.1119	12938.9
7_8	86	D14	285	2	2	CS279	2	285-2-2	3	W	26.261	4.17877	15092.7
11_12	93	D21	285	3	1	CS279	2	285-3-1	3	W	23.27	4.80185	63365.1
11_12	94	D22	285	3	2	CS279	2	285-3-2	3	W	23.828	4.68561	48485
3_4	363	P3	286	1	1	CS239	2	286-1-1	3	R	17.012	6.10551	1.275e+06
3_4	364	P4	286	1	2	CS239	2	286-1-2	3	R	16.739	6.16238	1.45339e+06
7_8	361	P1	286	2	1	CS239	2	286-2-1	3	R	22.6	4.94142	87382.4
7_8	362	P2	286	2	2	CS239	2	286-2-2	3	R	22.337	4.99621	99131.5
11_12	33	B9	286	3	1	CS239	2	286-3-1	3	R	23.647	4.72331	52882.7
11_12	34	B10	286	3	2	CS239	2	286-3-2	3	R	24.493	4.54708	35243.2
3_4	217	J1	287	1	1	CS219	2	287-1-1	3	W	18.525	5.79032	617056
3_4	218	J2	287	1	2	CS219	2	287-1-2	3	W	18.102	5.87844	755864
7_8	323	N11	287	2	1	CS219	2	287-2-1	3	W	26.915	4.04253	11028.8
7_8	324	N12	287	2	2	CS219	2	287-2-2	3	W	26.988	4.02732	10649.3
11_12	133	F13	287	3	1	CS219	2	287-3-1	3	W	25.1	4.42063	26340.6
11_12	134	F14	287	3	2	CS219	2	287-3-2	3	W	24.712	4.50145	31728.8
3_4	189	H21	288	1	1	CS253	2	288-1-1	3	R	14.419	6.64568	4.42266e+06
3_4	190	H22	288	1	2	CS253	2	288-1-2	3	R	14.29	6.67256	4.70496e+06
7_8	333	N21	288	2	1	CS253	2	288-2-1	3	R	20.376	5.40473	253937
7_8	334	N22	288	2	2	CS253	2	288-2-2	3	R	20.798	5.31681	207403
11_12	377	P17	288	3	1	CS253	2	288-3-1	3	R	24.411	4.56416	36657.1
11_12	378	P18	288	3	2	CS253	2	288-3-2	3	R	24.442	4.5577	36116
3_4	373	P13	289	1	1	CS64	2	289-1-1	3	R	17.134	6.0801	1.20253e+06
3_4	374	P14	289	1	2	CS64	2	289-1-2	3	R	16.971	6.11405	1.30033e+06
7_8	179	H11	289	2	1	CS64	2	289-2-1	3	R	22.873	4.88455	76657.1
7_8	180	H12	289	2	2	CS64	2	289-2-2	3	R	22.796	4.90059	79541.4
11_12	231	J15	289	3	1	CS64	2	289-3-1	3	R	24.58	4.52895	33802.7
11_12	232	J16	289	3	2	CS64	2	289-3-2	3	R	24.266	4.59436	39297.4
3_4	361	P1	290	1	1	CS187	2	290-1-1	3	W	16.115	6.29237	1.96053e+06
3_4	362	P2	290	1	2	CS187	2	290-1-2	3	W	16.372	6.23884	1.73315e+06
7_8	133	F13	290	2	1	CS187	2	290-2-1	3	W	24.268	4.59395	39259.7
7_8	134	F14	290	2	2	CS187	2	290-2-2	3	W	25.232	4.39313	24724.5
11_12	175	H7	290	3	1	CS187	2	290-3-1	3	W	24.573	4.53041	33916.4
11_12	176	H8	290	3	2	CS187	2	290-3-2	3	W	24.31	4.5852	38476.7
3_4	31	B7	291	1	1	CS287	2	291-1-1	3	W	15.636	6.39216	2.46694e+06
3_4	32	B8	291	1	2	CS287	2	291-1-2	3	W	15.595	6.4007	2.51594e+06
7_8	329	N17	291	2	1	CS287	2	291-2-1	3	W	19.911	5.50159	317391
7_8	330	N18	291	2	2	CS287	2	291-2-2	3	W	20.431	5.39327	247325
11_12	315	N3	291	3	1	CS287	2	291-3-1	3	W	22.247	5.01496	103505
11_12	316	N4	291	3	2	CS287	2	291-3-2	3	W	21.829	5.10204	126485
3_4	379	P19	292	1	1	CS105	2	292-1-1	3	R	22.782	4.90351	80077.3
3_4	380	P20	292	1	2	CS105	2	292-1-2	3	R	23.27	4.80185	63365.1
9_10	3	A3	292	2	1	CS105	2	292-2-1	3	R	23.843	4.68248	48137.4
9_10	4	A4	292	2	2	CS105	2	292-2-2	3	R	23.39	4.77685	59820.7
11_12	91	D19	292	3	1	CS105	2	292-3-1	3	R	24.606	4.52354	33383.8
11_12	92	D20	292	3	2	CS105	2	292-3-2	3	R	24.985	4.44458	27834.4
3_4	75	D3	293	1	1	CS80	2	293-1-1	3	R	14.734	6.58006	3.80244e+06
3_4	76	D4	293	1	2	CS80	2	293-1-2	3	R	14.545	6.61943	4.16327e+06
7_8	127	F7	293	2	1	CS80	2	293-2-1	3	R	22.757	4.90872	81043.4
7_8	128	F8	293	2	2	CS80	2	293-2-2	3	R	22.591	4.9433	87760.4
11_12	85	D13	293	3	1	CS80	2	293-3-1	3	R	21.528	5.16474	146131
11_12	86	D14	293	3	2	CS80	2	293-3-2	3	R	20.627	5.35244	225132
3_4	187	H19	294	1	1	CS234	2	294-1-1	8	W	15.051	6.51403	3.26607e+06
3_4	188	H20	294	1	2	CS234	2	294-1-2	8	W	13.018	6.93754	8.66041e+06
7_8	265	L1	294	2	1	CS234	2	294-2-1	8	W	17.667	5.96906	931242
7_8	266	L2	294	2	2	CS234	2	294-2-2	8	W	17.702	5.96177	915738
11_12	79	D7	294	3	1	CS234	2	294-3-1	8	W	21.912	5.08475	121548
11_12	80	D8	294	3	2	CS234	2	294-3-2	8	W	22.081	5.04954	112083
3_4	81	D9	295	1	1	CS5	2	295-1-1	8	R	14.956	6.53382	3.41834e+06
3_4	82	D10	295	1	2	CS5	2	295-1-2	8	R	14.655	6.59652	3.9493e+06
7_8	83	D11	295	2	1	CS5	2	295-2-1	8	R	18.696	5.7547	568463
7_8	84	D12	295	2	2	CS5	2	295-2-2	8	R	19.526	5.5818	381766
11_12	275	L11	295	3	1	CS5	2	295-3-1	8	R	24.902	4.46187	28965
11_12	276	L12	295	3	2	CS5	2	295-3-2	8	R	23.868	4.67728	47563.6
3_4	179	H11	296	1	1	CS121	2	296-1-1	8	W	18.559	5.78324	607074
3_4	180	H12	296	1	2	CS121	2	296-1-2	8	W	18.499	5.79574	624800
7_8	35	B11	296	2	1	CS121	2	296-2-1	8	W	19.548	5.57721	377758
7_8	36	B12	296	2	2	CS121	2	296-2-2	8	W	19.57	5.57263	373793
11_12	127	F7	296	3	1	CS121	2	296-3-1	8	W	24.673	4.50958	32327.9
11_12	128	F8	296	3	2	CS121	2	296-3-2	8	W	24.533	4.53874	34573.5
3_4	191	H23	297	1	1	CS262_R	2	297-1-1	8	R	15.107	6.50236	3.17951e+06
3_4	192	H24	297	1	2	CS262_R	2	297-1-2	8	R	14.927	6.53986	3.46623e+06
7_8	131	F11	297	2	1	CS262_R	2	297-2-1	8	R	25.741	4.28709	19368.4
7_8	132	F12	297	2	2	CS262_R	2	297-2-2	8	R	25.899	4.25418	17954.7
11_12	317	N5	297	3	1	CS262_R	2	297-3-1	8	R	24.468	4.55228	35668.4
11_12	318	N6	297	3	2	CS262_R	2	297-3-2	8	R	24.35	4.57687	37745.5
3_4	229	J13	298	1	1	CS262_W	2	298-1-1	8	W	19.4	5.60805	405551
3_4	230	J14	298	1	2	CS262_W	2	298-1-2	8	W	19.27	5.63513	431645
7_8	45	B21	298	2	1	CS262_W	2	298-2-1	8	W	14.305	6.66943	4.67123e+06
7_8	46	B22	298	2	2	CS262_W	2	298-2-2	8	W	14.557	6.61694	4.13938e+06
11_12	31	B7	298	3	1	CS262_W	2	298-3-1	8	W	23.398	4.77519	59591.6
11_12	32	B8	298	3	2	CS262_W	2	298-3-2	8	W	23.271	4.80164	63334.7
3_4	315	N3	299	1	1	CS263	2	299-1-1	8	W	15.86	6.3455	2.21562e+06
3_4	316	N4	299	1	2	CS263	2	299-1-2	8	W	15.604	6.39882	2.5051e+06
7_8	129	F9	299	2	1	CS263	2	299-2-1	8	W	24.7	4.50395	31912
7_8	130	F10	299	2	2	CS263	2	299-2-2	8	W	25.295	4.38	23988.5
11_12	327	N15	299	3	1	CS263	2	299-3-1	8	W	23.833	4.68457	48368.9
11_12	328	N16	299	3	2	CS263	2	299-3-2	8	W	24.115	4.62582	42249.4
3_4	335	N23	300	1	1	CS243	2	300-1-1	8	W	15.146	6.49424	3.12058e+06
3_4	336	N24	300	1	2	CS243	2	300-1-2	8	W	15.551	6.40987	2.5696e+06
7_8	373	P13	300	2	1	CS243	2	300-2-1	8	W	15.516	6.41716	2.61311e+06
7_8	374	P14	300	2	2	CS243	2	300-2-2	8	W	15.765	6.36529	2.31892e+06
11_12	225	J9	300	3	1	CS243	2	300-3-1	8	W	15.46	6.42882	2.68425e+06
11_12	226	J10	300	3	2	CS243	2	300-3-2	8	W	15.155	6.49236	3.10714e+06
3_4	377	P17	301	1	1	CS145	2	301-1-1	8	W	15.726	6.37341	2.36271e+06
3_4	378	P18	301	1	2	CS145	2	301-1-2	8	W	15.735	6.37154	2.35253e+06
7_8	141	F21	301	2	1	CS145	2	301-2-1	8	W	14.1	6.71214	5.15391e+06
7_8	142	F22	301	2	2	CS145	2	301-2-2	8	W	13.845	6.76526	5.8245e+06
11_12	169	H1	301	3	1	CS145	2	301-3-1	8	W	14.608	6.60631	4.03934e+06
11_12	170	H2	301	3	2	CS145	2	301-3-2	8	W	14.528	6.62298	4.19736e+06
3_4	77	D5	302	1	1	CS229	2	302-1-1	8	R	19.675	5.55076	355433
3_4	78	D6	302	1	2	CS229	2	302-1-2	8	R	19.223	5.64492	441487
7_8	287	L23	302	2	1	CS229	2	302-2-1	8	R	17.128	6.08135	1.206e+06
7_8	288	L24	302	2	2	CS229	2	302-2-2	8	R	17.385	6.02781	1.06613e+06
11_12	139	F19	302	3	1	CS229	2	302-3-1	8	R	24.062	4.63686	43337.2
11_12	140	F20	302	3	2	CS229	2	302-3-2	8	R	24.671	4.50999	32359
3_4	173	H5	303	1	1	CS277	2	303-1-1	8	R	21.979	5.07079	117704
3_4	174	H6	303	1	2	CS277	2	303-1-2	8	R	22.251	5.01413	103306
7_8	223	J7	303	2	1	CS277	2	303-2-1	8	R	24.248	4.59811	39638.2
7_8	224	J8	303	2	2	CS277	2	303-2-2	8	R	24.463	4.55333	35754
13	1	A1	303	3	1	CS277	2	303-3-1	8	R	13.877	6.75859	5.73578e+06
13	2	A2	303	3	2	CS277	2	303-3-2	8	R	13.754	6.78422	6.08437e+06
3_4	225	J9	304	1	1	CS231	2	304-1-1	8	bR	26.773	4.07211	11806.1
3_4	226	J10	304	1	2	CS231	2	304-1-2	8	bR	26.108	4.21064	16242
7_8	219	J3	304	2	1	CS231	2	304-2-1	8	bR	25.823	4.27001	18621.3
7_8	220	J4	304	2	2	CS231	2	304-2-2	8	bR	25.571	4.32251	21013.9
11_12	35	B11	304	3	1	CS231	2	304-3-1	8	bR	23.487	4.75664	57101.1
11_12	36	B12	304	3	2	CS231	2	304-3-2	8	bR	23.296	4.79643	62579.7
3_4	125	F5	305	1	1	CS207	2	305-1-1	8	bR	21.725	5.1237	132955
3_4	126	F6	305	1	2	CS207	2	305-1-2	8	bR	22.123	5.04079	109848
7_8	383	P23	305	2	1	CS207	2	305-2-1	8	bR	15.517	6.41695	2.61185e+06
7_8	384	P24	305	2	2	CS207	2	305-2-2	8	bR	16.488	6.21467	1.63935e+06
11_12	141	F21	305	3	1	CS207	2	305-3-1	8	bR	24.258	4.59603	39448.5
11_12	142	F22	305	3	2	CS207	2	305-3-2	8	bR	25.136	4.41313	25889.7
3_4	317	N5	306	1	1	CS86	2	306-1-1	8	R	17.465	6.01114	1.02599e+06
3_4	318	N6	306	1	2	CS86	2	306-1-2	8	R	17.3	6.04552	1.11049e+06
7_8	271	L7	306	2	1	CS86	2	306-2-1	8	R	16.828	6.14384	1.39265e+06
7_8	272	L8	306	2	2	CS86	2	306-2-2	8	R	15.889	6.33945	2.18501e+06
11_12	381	P21	306	3	1	CS86	2	306-3-1	8	R	15.893	6.33862	2.18082e+06
11_12	382	P22	306	3	2	CS86	2	306-3-2	8	R	15.985	6.31946	2.08668e+06
3_4	171	H3	307	1	1	CS21	2	307-1-1	8	R	14.816	6.56298	3.65578e+06
3_4	172	H4	307	1	2	CS21	2	307-1-2	8	R	14.775	6.57152	3.72839e+06
7_8	319	N7	307	2	1	CS21	2	307-2-1	8	R	17.939	5.9124	817334
7_8	320	N8	307	2	2	CS21	2	307-2-2	8	R	17.83	5.93511	861205
11_12	75	D3	307	3	1	CS21	2	307-3-1	8	R	17.123	6.08239	1.20889e+06
11_12	76	D4	307	3	2	CS21	2	307-3-2	8	R	16.268	6.2605	1.8218e+06
3_4	73	D1	308	1	1	CS182	2	308-1-1	8	R	19.442	5.5993	397462
3_4	74	D2	308	1	2	CS182	2	308-1-2	8	R	19.694	5.5468	352208
7_8	43	B19	308	2	1	CS182	2	308-2-1	8	R	14.754	6.5759	3.76614e+06
7_8	44	B20	308	2	2	CS182	2	308-2-2	8	R	15.112	6.50132	3.17189e+06
11_12	267	L3	308	3	1	CS182	2	308-3-1	8	R	17.481	6.00781	1.01815e+06
11_12	268	L4	308	3	2	CS182	2	308-3-2	8	R	17.618	5.97927	953389
3_4	265	L1	309	1	1	CS148	2	309-1-1	8	W	14.811	6.56402	3.66456e+06
3_4	266	L2	309	1	2	CS148	2	309-1-2	8	W	14.972	6.53048	3.39221e+06
7_8	177	H9	309	2	1	CS148	2	309-2-1	8	W	24.971	4.4475	28022
7_8	178	H10	309	2	2	CS148	2	309-2-2	8	W	24.865	4.46958	29483.6
11_12	375	P15	309	3	1	CS148	2	309-3-1	8	W	24.448	4.55645	36012.2
11_12	376	P16	309	3	2	CS148	2	309-3-2	8	W	24.742	4.4952	31275.5
3_4	227	J11	310	1	1	CS18	2	310-1-1	8	bR	20.788	5.3189	208400
3_4	228	J12	310	1	2	CS18	2	310-1-2	8	bR	20.417	5.39618	248992
7_8	327	N15	310	2	1	CS18	2	310-2-1	8	bR	25.701	4.29543	19743.6
7_8	328	N16	310	2	2	CS18	2	310-2-2	8	bR	25.557	4.32542	21155.5
11_12	281	L17	310	3	1	CS18	2	310-3-1	8	bR	24.744	4.49479	31245.5
11_12	282	L18	310	3	2	CS18	2	310-3-2	8	bR	24.229	4.60207	40001.1
3_4	223	J7	311	1	1	CS185	2	311-1-1	8	W	19.244	5.64054	437062
3_4	224	J8	311	1	2	CS185	2	311-1-2	8	W	19.455	5.59659	394991
7_8	191	H23	311	2	1	CS185	2	311-2-1	8	W	13.949	6.74359	5.54106e+06
7_8	192	H24	311	2	2	CS185	2	311-2-2	8	W	13.364	6.86546	7.33601e+06
11_12	171	H3	311	3	1	CS185	2	311-3-1	8	W	21.227	5.22745	168829
11_12	172	H4	311	3	2	CS185	2	311-3-2	8	W	21.291	5.21411	163724
3_4	221	J5	312	1	1	CS40	2	312-1-1	8	R	18.288	5.8397	691347
3_4	222	J6	312	1	2	CS40	2	312-1-2	8	R	18.39	5.81845	658336
7_8	77	D5	312	2	1	CS40	2	312-2-1	8	R	14.126	6.70672	5.09003e+06
7_8	78	D6	312	2	2	CS40	2	312-2-2	8	R	13.747	6.78567	6.10483e+06
11_12	217	J1	312	3	1	CS40	2	312-3-1	8	R	16.836	6.14218	1.38732e+06
11_12	218	J2	312	3	2	CS40	2	312-3-2	8	R	16.962	6.11593	1.30595e+06
3_4	79	D7	313	1	1	CS179	2	313-1-1	8	R	19.855	5.51326	326032
3_4	80	D8	313	1	2	CS179	2	313-1-2	8	R	19.494	5.58846	387671
7_8	371	P11	313	2	1	CS179	2	313-2-1	8	R	25.763	4.28251	19165.1
7_8	372	P12	313	2	2	CS179	2	313-2-2	8	R	25.671	4.30168	20029.7
11_12	45	B21	313	3	1	CS179	2	313-3-1	8	R	20.348	5.41056	257370
11_12	46	B22	313	3	2	CS179	2	313-3-2	8	R	20.787	5.31911	208500
3_4	143	F23	314	1	1	CS81	2	314-1-1	8	W	17.421	6.02031	1.04787e+06
3_4	144	F24	314	1	2	CS81	2	314-1-2	8	W	18.255	5.84657	702378
7_8	33	B9	314	2	1	CS81	2	314-2-1	8	W	23.413	4.77206	59164.4
7_8	34	B10	314	2	2	CS81	2	314-2-2	8	W	23.65	4.72269	52806.7
11_12	371	P11	314	3	1	CS81	2	314-3-1	8	W	24.242	4.59936	39752.4
11_12	372	P12	314	3	2	CS81	2	314-3-2	8	W	23.734	4.70519	50721.2
3_4	285	L21	315	1	1	CS142	2	315-1-1	3	W	16.974	6.11343	1.29846e+06
3_4	286	L22	315	1	2	CS142	2	315-1-2	3	W	16.626	6.18592	1.53434e+06
7_8	139	F19	315	2	1	CS142	2	315-2-1	3	W	14.154	6.70089	5.02213e+06
7_8	140	F20	315	2	2	CS142	2	315-2-2	3	W	14.215	6.68818	4.87731e+06
11_12	125	F5	315	3	1	CS142	2	315-3-1	3	W	16.573	6.19696	1.57385e+06
11_12	126	F6	315	3	2	CS142	2	315-3-2	3	W	16.912	6.12634	1.33765e+06
3_4	381	P21	316	1	1	CS151	2	316-1-1	3	bR	14.438	6.64173	4.38253e+06
3_4	382	P22	316	1	2	CS151	2	316-1-2	3	bR	15.234	6.4759	2.9916e+06
7_8	135	F15	316	2	1	CS151	2	316-2-1	3	bR	23.127	4.83164	67864
7_8	136	F16	316	2	2	CS151	2	316-2-2	3	bR	22.759	4.9083	80965.7
11_12	273	L9	316	3	1	CS151	2	316-3-1	3	bR	24.375	4.57166	37295.6
11_12	274	L10	316	3	2	CS151	2	316-3-2	3	bR	23.3	4.7956	62459.8
3_4	323	N11	317	1	1	CS160	2	317-1-1	3	W	21.718	5.12516	133402
3_4	324	N12	317	1	2	CS160	2	317-1-2	3	W	21.556	5.15891	144181
7_8	283	L19	317	2	1	CS160	2	317-2-1	3	W	24.165	4.6154	41248.1
7_8	284	L20	317	2	2	CS160	2	317-2-2	3	W	24.184	4.61145	40873.9
11_12	37	B13	317	3	1	CS160	2	317-3-1	3	W	23.685	4.7154	51927.5
11_12	38	B14	317	3	2	CS160	2	317-3-2	3	W	23.988	4.65228	44903.1
3_4	177	H9	318	1	1	CS180_R	2	318-1-1	3	R	18.745	5.74449	555257
3_4	178	H10	318	1	2	CS180_R	2	318-1-2	3	R	18.572	5.78053	603300
7_8	41	B17	318	2	1	CS180_R	2	318-2-1	3	R	14.368	6.65631	4.53218e+06
7_8	42	B18	318	2	2	CS180_R	2	318-2-2	3	R	14.596	6.60881	4.06266e+06
11_12	287	L23	318	3	1	CS180_R	2	318-3-1	3	R	16.988	6.11051	1.28977e+06
11_12	288	L24	318	3	2	CS180_R	2	318-3-2	3	R	17.015	6.10489	1.27317e+06
3_4	85	D13	319	1	1	CS180_W	2	319-1-1	3	W	18.456	5.8047	637821
3_4	86	D14	319	1	2	CS180_W	2	319-1-2	3	W	17.766	5.94844	888053
7_8	225	J9	319	2	1	CS180_W	2	319-2-1	3	W	26.336	4.16314	14559.4
7_8	226	J10	319	2	2	CS180_W	2	319-2-2	3	W	26.184	4.19481	15660.6
11_12	189	H21	319	3	1	CS180_W	2	319-3-1	3	W	24.466	4.5527	35702.6
11_12	190	H22	319	3	2	CS180_W	2	319-3-2	3	W	25.342	4.37021	23453.8
3_4	383	P23	320	1	1	CS144	2	320-1-1	3	W	16.048	6.30633	2.02456e+06
3_4	384	P24	320	1	2	CS144	2	320-1-2	3	W	16.131	6.28904	1.94554e+06
7_8	143	F23	320	2	1	CS144	2	320-2-1	3	W	14.42	6.64547	4.42054e+06
7_8	144	F24	320	2	2	CS144	2	320-2-2	3	W	13.838	6.76672	5.84409e+06
11_12	227	J11	320	3	1	CS144	2	320-3-1	3	W	25.143	4.41167	25802.9
11_12	228	J12	320	3	2	CS144	2	320-3-2	3	W	24.788	4.48562	30593
3_4	367	P7	321	1	1	CS73	2	321-1-1	3	R	17.983	5.90323	800264
3_4	368	P8	321	1	2	CS73	2	321-1-2	3	R	16.072	6.30133	2.00139e+06
7_8	29	B5	321	2	1	CS73	2	321-2-1	3	R	13.964	6.74047	5.50134e+06
7_8	30	B6	321	2	2	CS73	2	321-2-2	3	R	14.438	6.64173	4.38253e+06
11_12	365	P5	321	3	1	CS73	2	321-3-1	3	R	23.305	4.79456	62310.1
11_12	366	P6	321	3	2	CS73	2	321-3-2	3	R	23.212	4.81393	65152.7
3_4	95	D23	322	1	1	CS283	2	322-1-1	3	W	15.863	6.34487	2.21243e+06
3_4	96	D24	322	1	2	CS283	2	322-1-2	3	W	16.858	6.13759	1.37275e+06
7_8	31	B7	322	2	1	CS283	2	322-2-1	3	W	20.84	5.30807	203266
7_8	32	B8	322	2	2	CS283	2	322-2-2	3	W	20.893	5.29702	198164
11_12	323	N11	322	3	1	CS283	2	322-3-1	3	W	24.495	4.54666	35209.4
11_12	324	N12	322	3	2	CS283	2	322-3-2	3	W	24.394	4.5677	36957.2
3_4	267	L3	323	1	1	CS222	2	323-1-1	3	W	18.895	5.71325	516709
3_4	268	L4	323	1	2	CS222	2	323-1-2	3	W	19.09	5.67262	470570
7_8	325	N13	323	2	1	CS222	2	323-2-1	3	W	16.122	6.29092	1.95396e+06
7_8	326	N14	323	2	2	CS222	2	323-2-2	3	W	16.085	6.29862	1.98895e+06
11_12	279	L15	323	3	1	CS222	2	323-3-1	3	W	24.274	4.5927	39146.9
11_12	280	L16	323	3	2	CS222	2	323-3-2	3	W	23.734	4.70519	50721.2
3_4	133	F13	324	1	1	CS106	2	324-1-1	3	bR	23.23	4.81018	64592.6
3_4	134	F14	324	1	2	CS106	2	324-1-2	3	bR	23.409	4.77289	59278
7_8	183	H15	324	2	1	CS106	2	324-2-1	3	bR	20.947	5.28578	193097
7_8	184	H16	324	2	2	CS106	2	324-2-2	3	bR	21.053	5.26369	183524
11_12	81	D9	324	3	1	CS106	2	324-3-1	3	bR	24.67	4.5102	32374.5
11_12	82	D10	324	3	2	CS106	2	324-3-2	3	bR	23.361	4.78289	60658.7
3_4	43	B19	325	1	1	CS8	2	325-1-1	4	W	17.009	6.10614	1.27684e+06
3_4	44	B20	325	1	2	CS8	2	325-1-2	4	W	16.746	6.16092	1.44852e+06
7_8	273	L9	325	2	1	CS8	2	325-2-1	4	W	22.79	4.90184	79770.7
7_8	274	L10	325	2	2	CS8	2	325-2-2	4	W	22.618	4.93767	86631.1
11_12	191	H23	325	3	1	CS8	2	325-3-1	4	W	23.793	4.6929	49305.9
11_12	192	H24	325	3	2	CS8	2	325-3-2	4	W	24.037	4.64207	43860
3_4	271	L7	326	1	1	CS210	2	326-1-1	4	W	16.13	6.28925	1.94648e+06
3_4	272	L8	326	1	2	CS210	2	326-1-2	4	W	13.245	6.89025	7.76694e+06
7_8	315	N3	326	2	1	CS210	2	326-2-1	4	W	21.918	5.0835	121199
7_8	316	N4	326	2	2	CS210	2	326-2-2	4	W	21.73	5.12266	132636
11_12	47	B23	326	3	1	CS210	2	326-3-1	4	W	16.599	6.19155	1.55434e+06
11_12	48	B24	326	3	2	CS210	2	326-3-2	4	W	16.833	6.1428	1.38931e+06
3_4	313	N1	327	1	1	CS213	2	327-1-1	4	W	18.028	5.89386	783176
3_4	314	N2	327	1	2	CS213	2	327-1-2	4	W	17.692	5.96385	920141
7_8	267	L3	327	2	1	CS213	2	327-2-1	4	W	24.379	4.57082	37224.1
7_8	268	L4	327	2	2	CS213	2	327-2-2	4	W	24.615	4.52166	33240
11_12	383	P23	327	3	1	CS213	2	327-3-1	4	W	20.032	5.47639	299494
11_12	384	P24	327	3	2	CS213	2	327-3-2	4	W	20.605	5.35702	227521
3_4	327	N15	328	1	1	CS268	2	328-1-1	4	R	25.038	4.43354	27135.7
3_4	328	N16	328	1	2	CS268	2	328-1-2	4	R	25.196	4.40063	25155.2
7_8	91	D19	328	2	1	CS268	2	328-2-1	4	R	27.913	3.83462	6833.2
7_8	92	D20	328	2	2	CS268	2	328-2-2	4	R	28.227	3.76921	5877.76
11_12	325	N13	328	3	1	CS268	2	328-3-1	4	R	22.272	5.00975	102271
11_12	326	N14	328	3	2	CS268	2	328-3-2	4	R	22.484	4.96559	92382.3
3_4	333	N21	329	1	1	CS24	2	329-1-1	4	R	17.844	5.93219	855441
3_4	334	N22	329	1	2	CS24	2	329-1-2	4	R	17.535	5.99656	992112
7_8	93	D21	329	2	1	CS24	2	329-2-1	4	R	21.158	5.24182	174510
7_8	94	D22	329	2	2	CS24	2	329-2-2	4	R	21.568	5.15641	143354
13	21	A21	329	3	1	CS24	2	329-3-1	4	R	15.691	6.3807	2.40271e+06
13	22	A22	329	3	2	CS24	2	329-3-2	4	R	15.99	6.31841	2.08168e+06
3_4	181	H13	330	1	1	CS181	2	330-1-1	4	R	24.128	4.62311	41986.7
3_4	182	H14	330	1	2	CS181	2	330-1-2	4	R	24.28	4.59145	39034.4
7_8	217	J1	330	2	1	CS181	2	330-2-1	4	R	24.256	4.59645	39486.4
7_8	218	J2	330	2	2	CS181	2	330-2-2	4	R	24.788	4.48562	30593
13	241	K5	330	3	1	CS181	2	330-3-1	4	R	20.439	5.3916	246378
13	242	K6	330	3	2	CS181	2	330-3-2	4	R	22.719	4.91663	82534.2
3_4	321	N9	331	1	1	CS127	2	331-1-1	4	bR-R	22.959	4.86664	73559.2
3_4	322	N10	331	1	2	CS127	2	331-1-2	4	bR-R	22.712	4.91809	82811.8
7_8	175	H7	331	2	1	CS127	2	331-2-1	4	bR-R	23.461	4.76206	57817.7
7_8	176	H8	331	2	2	CS127	2	331-2-2	4	bR-R	23.458	4.76269	57901
13	263	M3	331	3	1	CS127	2	331-3-1	4	bR-R	20.694	5.33848	218012
13	264	M4	331	3	2	CS127	2	331-3-2	4	bR-R	20.89	5.29765	198449
3_4	371	P11	332	1	1	CS276	2	332-1-1	4	W	19.315	5.62575	422428
3_4	372	P12	332	1	2	CS276	2	332-1-2	4	W	19.12	5.66637	463847
7_8	89	D17	332	2	1	CS276	2	332-2-1	4	W	24.192	4.60978	40717.4
7_8	90	D18	332	2	2	CS276	2	332-2-2	4	W	24.331	4.58082	38091.1
13	17	A17	332	3	1	CS276	2	332-3-1	4	W	14.921	6.54111	3.47622e+06
13	18	A18	332	3	2	CS276	2	332-3-2	4	W	14.721	6.58277	3.82623e+06
3_4	375	P15	333	1	1	CS281	2	333-1-1	4	bR	21.576	5.15474	142805
3_4	376	P16	333	1	2	CS281	2	333-1-2	4	bR	21.469	5.17703	150326
7_8	87	D15	333	2	1	CS281	2	333-2-1	4	bR	24.978	4.44604	27928.1
7_8	88	D16	333	2	2	CS281	2	333-2-2	4	bR	25.294	4.38021	24000
13	5	A5	333	3	1	CS281	2	333-3-1	4	bR	16.906	6.12759	1.34151e+06
13	6	A6	333	3	2	CS281	2	333-3-2	4	bR	16.139	6.28737	1.93809e+06
3_4	273	L9	334	1	1	CS107	2	334-1-1	4	R	25.448	4.34813	22291.1
3_4	274	L10	334	1	2	CS107	2	334-1-2	4	R	25	4.44146	27634.9
7_8	381	P21	334	2	1	CS107	2	334-2-1	4	R	19.159	5.65825	455250
7_8	382	P22	334	2	2	CS107	2	334-2-2	4	R	19.184	5.65304	449824
13	163	G23	334	3	1	CS107	2	334-3-1	4	R	20.182	5.44514	278702
13	164	G24	334	3	2	CS107	2	334-3-2	4	R	20.342	5.41181	258112
3_4	277	L13	335	1	1	CS258_R	2	335-1-1	9	R	26.123	4.20752	16125.6
3_4	278	L14	335	1	2	CS258_R	2	335-1-2	9	R	26.366	4.15689	14351.4
7_8	281	L17	335	2	1	CS258_R	2	335-2-1	9	R	22.716	4.91726	82653
7_8	282	L18	335	2	2	CS258_R	2	335-2-2	9	R	22.471	4.9683	92960.2
13	205	I17	335	3	1	CS258_R	2	335-3-1	9	R	22.709	4.91872	82931
13	206	I18	335	3	2	CS258_R	2	335-3-2	9	R	21.699	5.12912	134623
3_4	231	J15	336	1	1	CS258_W	2	336-1-1	9	W	24.104	4.62811	42472.9
3_4	232	J16	336	1	2	CS258_W	2	336-1-2	9	W	24.108	4.62728	42391.5
7_8	335	N23	336	2	1	CS258_W	2	336-2-1	9	W	17.464	6.01135	1.02648e+06
7_8	336	N24	336	2	2	CS258_W	2	336-2-2	9	W	17.694	5.96344	919259
13	109	E17	336	3	1	CS258_W	2	336-3-1	9	W	20.906	5.29432	196932
13	110	E18	336	3	2	CS258_W	2	336-3-2	9	W	20.557	5.36702	232820
3_4	369	P9	337	1	1	CS78	2	337-1-1	9	W	19.375	5.61325	410443
3_4	370	P10	337	1	2	CS78	2	337-1-2	9	W	18.486	5.79845	628708
7_8	235	J19	337	2	1	CS78	2	337-2-1	9	W	25.062	4.42854	26825.1
7_8	236	J20	337	2	2	CS78	2	337-2-2	9	W	25.301	4.37875	23919.6
13	59	C11	337	3	1	CS78	2	337-3-1	9	W	20.424	5.39473	248157
13	60	C12	337	3	2	CS78	2	337-3-2	9	W	20.524	5.37389	236534
3_4	83	D11	338	1	1	CS129	2	338-1-1	9	R	21.412	5.18891	154492
[truncated: 471 more rows]

## Sheet: In vitro filtered
Genotype	Pericarp	Rep	iblk	Ferm Rep	CT	log10(CFU)	CFU
CS10	R	1	2	1	24.411	4.56416	36836.2
CS10	R	1	2	2	23.5625	4.74092	55071.7
CS10	R	1	2	3	15.839	6.34987	2.24899e+06
CS10	R	2	4	1	18.3965	5.81709	657476
CS10	R	2	4	2	18.193	5.85949	723860
CS10	R	2	4	3	20.778	5.32098	221421
CS100	W	1	10	1	22.925	4.87372	75000.2
CS100	W	1	10	2	22.856	4.88809	77323.5
CS100	W	1	10	3	21.8305	5.10173	126653
CS100	W	2	7	1	18.6625	5.76168	581813
CS100	W	2	7	2	15.17	6.48924	3.10532e+06
CS100	W	2	7	3	18.0865	5.88167	769167
CS101	R	1	6	1	22.9595	4.86653	73576.8
CS101	R	1	6	2	23.1515	4.82654	67075.1
CS101	R	1	6	3	19.5215	5.58273	382670
CS101	R	2	1	1	25.317	4.37542	23752.9
CS101	R	2	1	2	25.308	4.3773	23960.5
CS101	R	2	1	3	25.119	4.41667	26136
CS102	W	1	1	1	20.8045	5.31546	206759
CS102	W	1	1	2	21.066	5.26099	189463
CS102	W	1	1	3	15.3525	6.45122	2.83386e+06
CS102	W	2	2	1	24.4915	4.54739	35287.6
CS102	W	2	2	2	24.6115	4.52239	33296.7
CS102	W	2	2	3	22.6755	4.9257	84397.1
CS103	W	1	2	1	23.932	4.66394	46197.1
CS103	W	1	2	2	25.569	4.32292	21077.6
CS103	W	1	2	3	19.2485	5.63961	437041
CS103	W	2	10	1	20.1325	5.45545	287578
CS103	W	2	10	2	20.1645	5.44879	281140
CS103	W	2	10	3	22.9845	4.86133	72670.4
CS104_R	R	1	2	1	24.404	4.56562	36812.4
CS104_R	R	1	2	2	26.6325	4.10138	12693.7
CS104_R	R	1	2	3	16.359	6.24154	1.74688e+06
CS104_R	R	2	1	1	23.985	4.6529	46052.6
CS104_R	R	2	1	2	23.4805	4.758	57346
CS104_R	R	2	1	3	23.466	4.76102	57709
CS104_W	W	1	2	1	22.741	4.91205	81667.8
CS104_W	W	1	2	2	24.9145	4.45927	28806.5
CS104_W	W	1	2	3	18.2585	5.84584	701722
CS104_W	W	2	1	1	23.3625	4.78258	61085.2
CS104_W	W	2	1	2	22.494	4.96351	96801.7
CS104_W	W	2	1	3	26.2785	4.17512	15018.4
CS105	R	1	10	1	24.7145	4.50093	31703.7
CS105	R	1	10	2	24.7155	4.50072	31746.5
CS105	R	1	10	3	24.562	4.5327	34125.5
CS105	R	2	3	1	23.026	4.85268	71721.2
CS105	R	2	3	2	23.6165	4.72967	53979.1
CS105	R	2	3	3	24.7955	4.48406	30609.1
CS106	bR	1	2	1	23.7915	4.69321	49354.8
CS106	bR	1	2	2	23.6455	4.72363	53158.4
CS106	bR	1	2	3	21.613	5.14703	142297
CS106	bR	2	3	1	23.3195	4.79154	61935.3
CS106	bR	2	3	2	21	5.27473	188311
CS106	bR	2	3	3	24.0155	4.64655	46516.6
CS107	R	1	4	1	24.6125	4.52218	33456.2
CS107	R	1	4	2	22.9695	4.86445	73599.4
CS107	R	1	4	3	23.9965	4.65051	44797.7
CS107	R	2	4	1	25.224	4.39479	24963
CS107	R	2	4	2	19.1715	5.65565	452537
CS107	R	2	4	3	20.262	5.42847	268407
CS108	R	1	10	1	20.9545	5.28421	192431
CS108	R	1	10	2	25.62	4.3123	20526.8
CS108	R	1	10	3	23.3635	4.78237	60800.8
CS108	R	2	10	1	25.803	4.27418	18805.6
CS108	R	2	10	3	22.3565	4.99215	100480
CS11	W	1	8	1	25.99	4.23522	17195.7
CS11	W	1	8	2	23.879	4.67498	47313.3
CS11	W	1	8	3	14.7665	6.57329	3.74789e+06
CS11	W	2	10	1	21.4005	5.1913	155352
CS11	W	2	10	2	20.9475	5.28567	196588
CS11	W	2	10	3	18.724	5.74887	575132
CS110	W	1	4	1	24.9885	4.44385	27818.1
CS110	W	1	4	2	24.4255	4.56114	36403
CS110	W	1	4	3	21.633	5.14287	140138
CS110	W	2	6	1	24.5005	4.54551	35189.8
CS110	W	2	6	2	24.683	4.50749	32178.6
CS110	W	2	6	3	25.4175	4.35448	22626
CS111	R	1	3	1	14.497	6.62943	4.28045e+06
CS111	R	1	3	2	17.448	6.01468	1.03602e+06
CS111	R	1	3	3	18.934	5.70512	512896
CS111	R	2	9	1	16.954	6.11759	1.41497e+06
CS111	R	2	9	3	22.713	4.91788	83070.6
CS112	R	1	10	1	19.165	5.657	455197
CS112	R	1	10	2	17.3175	6.04187	1.10125e+06
CS112	R	1	10	3	17.915	5.9174	829203
CS112	R	2	1	1	23.321	4.79123	61858.5
CS112	R	2	1	2	20.272	5.42639	267783
CS112	R	2	1	3	15.749	6.36862	2.34325e+06
CS113	W	1	9	1	25.827	4.26918	18613
CS113	W	1	9	2	26.0705	4.21845	16552.8
CS113	W	1	9	3	17.131	6.08072	1.20799e+06
CS113	W	2	10	1	23.6055	4.73196	54045.3
CS113	W	2	10	2	20.102	5.46181	292669
CS113	W	2	10	3	21.712	5.12641	135775
CS114	W	1	9	1	24.185	4.61124	41139.1
CS114	W	1	9	2	23.751	4.70165	50602.6
CS114	W	1	9	3	15.909	6.33529	2.18166e+06
CS114	W	2	1	1	24.9215	4.45781	28695.7
CS114	W	2	1	2	24.0475	4.63988	43996.7
CS114	W	2	1	3	23.763	4.69915	50175.4
CS116	W	1	3	1	25.515	4.33417	21587
CS116	W	1	3	2	23.0975	4.83778	68858.2
CS116	W	1	3	3	24.4355	4.55905	36248.9
CS116	W	2	5	1	24.0615	4.63697	43658.4
CS116	W	2	5	2	18.055	5.88823	775670
CS116	W	2	5	3	22.4355	4.97569	94604.8
CS117_bR	bR	1	5	1	24.2275	4.60238	40067.6
CS117_bR	bR	1	5	2	24.3225	4.58259	38248.7
CS117_bR	bR	1	5	3	23.7785	4.69592	49651.8
CS117_bR	bR	2	10	1	24.736	4.49645	31416.7
CS117_bR	bR	2	10	2	20.2745	5.42587	267708
CS117_bR	bR	2	10	3	22.3925	4.98465	97779.9
CS117_W	W	1	5	1	24.163	4.61582	41299.6
CS117_W	W	1	5	2	21.8445	5.09881	125551
CS117_W	W	1	5	3	23.2845	4.79883	63012.7
CS117_W	W	2	10	1	23.289	4.79789	62794
CS117_W	W	2	10	2	22.7735	4.90528	80411
CS117_W	W	2	10	3	22.393	4.98455	96516.2
CS118	W	1	4	1	23.0175	4.85445	71848.2
CS118	W	1	4	2	23.1335	4.83029	67666.8
CS118	W	1	4	3	24.2075	4.60655	40503.7
CS118	W	2	9	1	20.8785	5.30005	199547
CS118	W	2	9	2	15.8835	6.3406	2.19803e+06
CS118	W	2	9	3	16.6985	6.17082	1.48191e+06
CS119	R	1	4	1	23.2315	4.80987	64546.3
CS119	R	1	4	2	24.7595	4.49156	31036
CS119	R	1	4	3	19.749	5.53534	343823
CS119	R	2	7	1	23.3735	4.78029	60838.8
CS119	R	2	7	2	24.4585	4.55426	35844.5
CS119	R	2	7	3	24.08	4.63311	42964.7
CS12_R	R	1	3	1	23.3715	4.78071	60415.9
CS12_R	R	1	3	2	24.015	4.64665	44426.8
CS12_R	R	1	3	3	19.7865	5.52753	344855
CS12_R	R	2	1	1	22.8435	4.8907	77941.6
CS12_R	R	2	1	2	20.7675	5.32317	210475
CS12_R	R	2	1	3	22.7935	4.90111	79637.4
CS12_W	W	1	3	1	23.1705	4.82258	66466.9
CS12_W	W	1	3	2	24.4305	4.5601	36315.9
CS12_W	W	1	3	3	16.4575	6.22102	1.66351e+06
CS12_W	W	2	1	1	24.2755	4.59238	39283.9
CS12_W	W	2	1	2	20.128	5.45639	286571
CS12_W	W	2	1	3	24.395	4.56749	36980.3
CS121	W	1	10	1	25.2525	4.38886	24591.4
CS121	W	1	10	2	23.9465	4.66092	45901.3
CS121	W	1	10	3	22.918	4.87518	75043.5
CS121	W	2	8	1	18.529	5.78949	615937
CS121	W	2	8	2	19.559	5.57492	375776
CS121	W	2	8	3	24.603	4.52416	33450.7
CS122	bR	1	8	1	24.079	4.63332	46454.1
CS122	bR	1	8	2	25.2695	4.38532	24432.3
CS122	bR	1	8	3	23.4485	4.76466	58952.2
CS122	bR	2	4	1	22.3155	5.00069	100239
CS122	bR	2	4	2	21.6355	5.14235	138807
CS122	bR	2	4	3	21.9385	5.07923	121047
CS125	W	1	1	1	25.2565	4.38802	24453
CS125	W	1	1	2	26.0185	4.22928	16964.7
CS125	W	1	1	3	22.4315	4.97653	95439.6
CS125	W	2	9	1	24.405	4.56541	36764.6
CS125	W	2	9	2	24.9155	4.45906	28786.8
CS125	W	2	9	3	21.5925	5.15131	141683
CS126	R	1	7	1	18.9945	5.69252	495286
CS126	R	1	7	2	25.4875	4.3399	22283.6
CS126	R	1	7	3	14.9305	6.53913	3.4692e+06
CS126	R	2	6	1	24.283	4.59082	39007.7
CS126	R	2	6	2	22.5055	4.96111	91438.9
CS126	R	2	6	3	22.988	4.8606	72736
CS127	bR-R	1	10	1	21.1975	5.23359	171794
CS127	bR-R	1	10	3	26.6925	4.08888	12272.2
CS127	bR-R	2	4	1	22.8355	4.89236	78185.5
CS127	bR-R	2	4	2	23.4595	4.76237	57859.3
CS127	bR-R	2	4	3	20.792	5.31806	208231
CS129	R	1	9	1	18.925	5.707	510303
CS129	R	1	9	2	18.902	5.71179	517006
CS129	R	1	9	3	25.1605	4.40802	25589.2
CS129	R	2	9	1	21.4195	5.18734	153939
CS129	R	2	9	2	22.7655	4.90695	80737.3
CS129	R	2	9	3	22.073	5.05121	112680
CS13	W	1	4	1	22.2865	5.00673	101572
CS13	W	1	4	2	19.7655	5.5319	340350
CS13	W	1	4	3	20.014	5.48014	302948
CS13	W	2	7	1	26.2905	4.17262	14893.2
CS13	W	2	7	2	22.8595	4.88736	77772.3
CS13	W	2	7	3	23.9255	4.6653	46291.2
CS131	R	1	5	1	23.084	4.8406	69506.1
CS131	R	1	5	2	21.8875	5.08985	123030
CS131	R	1	5	3	25.04	4.43312	27628
CS131	R	2	2	1	25.873	4.2596	18181.1
CS131	R	2	2	2	24.713	4.50125	31763.5
CS131	R	2	2	3	21.064	5.2614	182637
CS134	R	1	10	1	24.0875	4.63155	42878.4
CS134	R	1	10	2	21.298	5.21266	164790
CS134	R	1	10	3	24.663	4.51166	32483.6
CS134	R	2	5	1	17.864	5.92802	854179
CS134	R	2	5	2	16.8755	6.13395	1.37027e+06
CS134	R	2	5	3	21.0065	5.27338	188686
CS135	R	1	9	1	26.191	4.19335	15615.7
CS135	R	1	9	2	23.8715	4.67655	47517.5
CS135	R	1	9	3	20.0185	5.4792	301505
CS135	R	2	1	1	23.8465	4.68175	48266
CS135	R	2	1	2	25.265	4.38625	24350.7
CS135	R	2	1	3	25.574	4.32188	21053.5
CS136	W	1	7	1	23.491	4.75581	57578.8
CS136	W	1	7	2	26.497	4.1296	13480.8
CS136	W	1	7	3	18.798	5.73345	542797
CS136	W	2	4	1	24.356	4.57562	37659.5
CS136	W	2	4	2	20.494	5.38014	240437
CS136	W	2	4	3	21.3485	5.20214	159515
CS137	R	1	10	1	21.4155	5.18818	155393
CS137	R	1	10	3	24.093	4.6304	42798.1
CS137	R	2	2	1	23.354	4.78435	61165.9
CS137	R	2	2	2	23.061	4.84539	70837.8
CS137	R	2	2	3	24.3995	4.56655	36869.4
CS139	bR-R	1	4	1	24.5385	4.5376	34779.5
CS139	bR-R	1	4	2	22.251	5.01413	104301
CS139	bR-R	1	4	3	19.5855	5.5694	375067
CS139	bR-R	2	1	1	22.831	4.8933	78269.1
CS139	bR-R	2	1	2	23.3495	4.78529	60994.2
CS139	bR-R	2	1	3	24.3165	4.58384	38900.3
CS141	R	1	8	1	25.782	4.27855	19019.6
CS141	R	1	8	2	23.447	4.76498	58208.4
CS141	R	1	8	3	18.511	5.79324	629060
CS141	R	2	1	1	20.479	5.38327	241740
CS141	R	2	1	2	24.6195	4.52072	33242.6
CS141	R	2	1	3	22.258	5.01267	103114
CS142	W	1	1	1	24.551	4.53499	36094
CS142	W	1	1	2	22.301	5.00371	101313
CS142	W	1	1	3	15.869	6.34362	2.24599e+06
CS142	W	2	3	1	16.8	6.14968	1.4164e+06
CS142	W	2	3	2	14.1845	6.69453	4.94972e+06
CS142	W	2	3	3	16.7425	6.16165	1.45575e+06
CS143_R	R	1	9	1	24.7605	4.49135	31155.8
CS143_R	R	1	9	2	23.4865	4.75675	57133.6
CS143_R	R	1	9	3	17.167	6.07322	1.18372e+06
CS143_R	R	2	2	1	23.759	4.69998	50191.6
CS143_R	R	2	2	2	21.327	5.20661	161300
CS143_R	R	2	2	3	19.966	5.49014	309184
CS143_W	W	1	9	1	24.81	4.48104	30377.3
CS143_W	W	1	9	2	25.195	4.40084	25167.3
CS143_W	W	1	9	3	19.694	5.5468	352613
CS143_W	W	2	2	1	24.9155	4.45906	28799.5
CS143_W	W	2	2	2	24.247	4.59832	39657.7
CS143_W	W	2	2	3	23.863	4.67832	47678.8
CS144	W	1	3	1	22.7865	4.90257	90920.7
CS144	W	1	3	2	24.912	4.45979	28826.7
CS144	W	1	3	3	18.64	5.76637	585164
CS144	W	2	3	1	16.0895	6.29769	1.98505e+06
CS144	W	2	3	2	14.129	6.7061	5.13231e+06
CS144	W	2	3	3	24.9655	4.44864	28197.9
CS145	W	1	3	1	23.2535	4.80529	63884.5
CS145	W	1	3	2	26.387	4.15252	14217.5
CS145	W	1	3	3	18.063	5.88657	776180
CS145	W	2	8	1	15.7305	6.37247	2.35762e+06
CS145	W	2	8	2	13.9725	6.7387	5.4892e+06
CS145	W	2	8	3	14.568	6.61464	4.11835e+06
CS148	W	1	4	1	24.7375	4.49614	31772
CS148	W	1	4	2	24.082	4.63269	42926.5
CS148	W	1	4	3	25.114	4.41771	26310.1
CS148	W	2	8	2	24.918	4.45854	28752.8
CS148	W	2	8	3	24.595	4.52583	33643.9
CS149	R	1	10	1	19.9225	5.4992	316080
CS149	R	1	10	2	16.4585	6.22082	1.66316e+06
CS149	R	2	10	1	19.0655	5.67773	480418
CS149	R	2	10	2	18.2145	5.85501	716201
CS149	R	2	10	3	15.555	6.40903	2.57291e+06
CS150	W	1	7	1	24.521	4.54124	34793.2
CS150	W	1	7	2	23.3615	4.78279	60659.9
CS150	W	1	7	3	23.034	4.85101	73714.3
CS150	W	2	7	1	25.124	4.41563	26039.3
CS150	W	2	7	2	23.3395	4.78737	61386.5
CS150	W	2	7	3	24.487	4.54833	35350.7
CS151	bR	1	8	1	25.062	4.42854	27536.3
CS151	bR	1	8	2	23.6855	4.71529	52437.4
CS151	bR	1	8	3	18.7075	5.75231	574190
CS151	bR	2	3	2	22.943	4.86997	74414.9
CS151	bR	2	3	3	23.8375	4.68363	49877.7
CS155	R	1	4	1	22.7795	4.90403	80176.6
CS155	R	1	4	2	22.757	4.90872	81125.8
CS155	R	1	4	3	18.614	5.77178	613271
CS155	R	2	3	1	15.1665	6.48996	3.1246e+06
CS155	R	2	3	2	21.021	5.27036	186545
CS155	R	2	3	3	22.9445	4.86966	75128
CS157	R	1	2	1	23.6595	4.72071	52641.8
CS157	R	1	2	2	24.66	4.51229	32647.5
CS157	R	1	2	3	20.8455	5.30692	202995
CS157	R	2	9	1	19.2745	5.63419	432040
CS157	R	2	9	2	25.1145	4.41761	26350.1
CS157	R	2	9	3	17.6825	5.96583	933519
CS159	R	1	7	1	25.7575	4.28366	19225.2
CS159	R	1	7	2	22.725	4.91538	82314.5
CS159	R	1	7	3	16.5525	6.20123	1.5894e+06
CS159	R	2	2	1	23.2285	4.8105	64745.3
CS159	R	2	2	2	24.7565	4.49218	31072.7
CS159	R	2	2	3	18.944	5.70304	504809
CS16	R	1	10	1	23.91	4.66853	46860.8
CS16	R	1	10	2	22.784	4.90309	80017.6
CS16	R	1	10	3	24.438	4.55853	36185.4
CS16	R	2	2	1	22.5475	4.95236	90968.9
CS16	R	2	2	2	24.7015	4.50364	31904.3
CS16	R	2	2	3	25.46	4.34563	22203.6
CS160	W	1	2	1	23.8705	4.67675	47728.7
CS160	W	1	2	2	26.7085	4.08554	12191.3
CS160	W	1	2	3	22.789	4.90205	79826.7
CS160	W	2	3	1	21.637	5.14204	138792
CS160	W	2	3	2	24.1745	4.61343	41061
CS160	W	2	3	3	23.8365	4.68384	48415.3
CS162	R	1	1	1	23.55	4.74352	55505.8
CS162	R	1	1	2	24.2395	4.59988	39814.7
CS162	R	1	1	3	19.182	5.65346	452719
CS162	R	2	4	1	18.4685	5.80209	634030
CS162	R	2	4	2	17.5655	5.99021	981787
CS162	R	2	4	3	21.412	5.18891	155134
CS165	R	1	9	1	25.1405	4.41219	25835.8
CS165	R	1	9	2	24.339	4.57916	38107.9
CS165	R	1	9	3	23.6885	4.71467	51984.7
CS165	R	2	10	1	22.7755	4.90486	81471.9
CS165	R	2	10	2	18.83	5.72679	533162
CS165	R	2	10	3	16.811	6.14738	1.40405e+06
CS166	W	1	7	1	23.6295	4.72696	53328.8
CS166	W	1	7	2	26.4755	4.13408	13640.6
CS166	W	1	7	3	15.2335	6.47601	2.99384e+06
CS166	W	2	4	1	20.563	5.36577	232818
CS166	W	2	4	2	18.348	5.8272	676804
CS166	W	2	4	3	20.8325	5.30963	205888
CS167	W	1	6	1	23.121	4.83289	68062.4
CS167	W	1	6	2	26.3535	4.1595	14700.9
CS167	W	1	6	3	16.608	6.18967	1.54789e+06
CS167	W	2	2	1	24.9675	4.44823	28075.5
CS167	W	2	2	2	26.362	4.15773	14379.3
CS167	W	2	2	3	24.0955	4.62988	43827.4
CS168	R	1	10	1	20.217	5.43785	274300
CS168	R	1	10	2	24.5855	4.52781	33719.7
CS168	R	1	10	3	26.4465	4.14012	13873
CS168	R	2	9	1	19.1755	5.65481	453857
CS168	R	2	9	2	25.114	4.41771	26233
CS168	R	2	9	3	23.3655	4.78196	60534.4
CS17	R	1	8	1	18.768	5.7397	550783
CS17	R	1	8	2	22.1515	5.03485	108413
CS17	R	1	8	3	16.603	6.19071	1.55212e+06
CS17	R	2	9	1	17.9885	5.90209	832852
CS17	R	2	9	2	22.943	4.86997	74128.1
CS17	R	2	9	3	20.4255	5.39441	249483
CS172	R	1	2	1	24.093	4.6304	42702.9
CS172	R	1	2	2	23.8835	4.67405	47211.4
CS172	R	1	2	3	16.907	6.12738	1.34087e+06
CS172	R	2	1	1	22.8145	4.89674	78869.7
CS172	R	2	1	2	23.204	4.8156	68667.9
CS172	R	2	1	3	23.66	4.72061	52650
CS175	W	1	6	1	25.522	4.33272	21661.2
CS175	W	1	6	2	23.0595	4.8457	70104.3
CS175	W	1	6	3	14.704	6.58631	3.8591e+06
CS175	W	2	7	1	21.1285	5.24797	177522
CS175	W	2	7	2	21.6585	5.13756	137264
CS175	W	2	7	3	20.288	5.42306	265281
CS179	R	1	10	1	24.126	4.62353	42085.5
CS179	R	1	10	2	21.7315	5.12235	132542
CS179	R	1	10	3	25.8535	4.26366	18376.7
CS179	R	2	8	1	19.6745	5.55086	356851
CS179	R	2	8	2	25.717	4.29209	19597.4
CS179	R	2	8	3	20.5675	5.36483	232935
CS18	bR	1	6	1	25.215	4.39667	24966.9
CS18	bR	1	6	2	26.916	4.04232	11027.4
CS18	bR	1	6	3	23.452	4.76394	58277.3
CS18	bR	2	8	1	20.6025	5.35754	228696
CS18	bR	2	8	2	25.629	4.31042	20449.6
CS18	bR	2	8	3	24.4865	4.54843	35623.3
CS180_R	R	1	4	1	19.5705	5.57253	373729
CS180_R	R	1	4	2	15.0805	6.50788	3.22202e+06
CS180_R	R	2	3	1	18.6585	5.76251	579279
CS180_R	R	2	3	2	14.482	6.63256	4.29742e+06
CS180_R	R	2	3	3	17.0015	6.1077	1.28147e+06
CS180_W	W	1	4	1	24.006	4.64853	44891
CS180_W	W	1	4	2	21.821	5.1037	127129
CS180_W	W	1	4	3	25.708	4.29397	19713.3
CS180_W	W	2	3	1	18.111	5.87657	762937
CS180_W	W	2	3	2	26.26	4.17898	15110
CS180_W	W	2	3	3	24.904	4.46146	29578.2
CS181	R	1	9	1	25.7	4.29563	19943.2
CS181	R	1	9	2	23.056	4.84643	70216.4
CS181	R	1	9	3	20.8495	5.30609	202344
CS181	R	2	4	1	24.204	4.60728	40510.6
CS181	R	2	4	2	24.522	4.54103	35039.7
CS181	R	2	4	3	21.579	5.15412	164456
CS182	R	1	8	1	24.714	4.50104	32138.5
CS182	R	1	8	2	24.751	4.49333	31158.8
CS182	R	1	8	3	16.1475	6.2856	1.93682e+06
CS182	R	2	8	1	19.568	5.57305	374835
CS182	R	2	8	2	14.933	6.53861	3.46901e+06
CS182	R	2	8	3	17.5495	5.99354	985767
CS183	W	1	1	1	23.922	4.66603	46363.6
CS183	W	1	1	2	21.4005	5.1913	155347
CS183	W	1	1	3	15.5765	6.40455	2.56956e+06
CS183	W	2	7	1	21.46	5.17891	151087
CS183	W	2	7	2	25.771	4.28084	19283.1
CS183	W	2	7	3	23.326	4.79018	61975.4
CS185	W	1	5	1	21.2685	5.2188	165725
CS185	W	1	5	2	24.7715	4.48906	31073.4
CS185	W	1	5	3	23.3885	4.77716	59880
CS185	W	2	8	1	19.3495	5.61857	416027
CS185	W	2	8	3	21.259	5.22078	166277
CS186	W	1	9	1	19.392	5.60971	410606
CS186	W	1	9	2	24.6925	4.50552	32193.5
CS186	W	1	9	3	19.1705	5.65585	453109
CS186	W	2	7	1	16.652	6.18051	1.53042e+06
CS186	W	2	7	2	19.135	5.66325	460523
CS186	W	2	7	3	15.444	6.43216	2.77104e+06
CS187	W	1	5	1	25.907	4.25251	17961.1
CS187	W	1	5	2	17.708	5.96052	916782
CS187	W	1	5	3	23.865	4.6779	47907.3
CS187	W	2	3	1	16.2435	6.2656	1.84684e+06
CS187	W	2	3	2	24.75	4.49354	31992.1
CS187	W	2	3	3	24.4415	4.5578	36196.6
CS189	R	1	7	1	16.174	6.28008	1.92267e+06
CS189	R	1	7	2	17.736	5.95469	902319
CS189	R	1	7	3	15.6445	6.39039	2.45732e+06
CS189	R	2	6	1	24.499	4.54583	35253.4
CS189	R	2	6	2	22.6935	4.92195	83561.3
CS189	R	2	6	3	17.3985	6.025	1.06266e+06
CS19	W	1	4	1	23	4.8581	72129.1
CS19	W	1	4	2	24.2715	4.59322	39195.4
CS19	W	1	4	3	22.6795	4.92486	84116.5
CS19	W	2	1	1	22.6695	4.92695	84866.7
CS19	W	2	1	2	22.236	5.01725	104686
CS19	W	2	1	3	23.5245	4.74883	56216.1
CS190	R	2	1	1	23.6905	4.71425	51791
CS190	R	2	1	2	21.131	5.24744	176932
CS190	R	2	1	3	23.275	4.80081	63217.8
CS191	R	1	5	1	21.356	5.20057	159489
CS191	R	1	5	2	18.717	5.75033	562766
CS191	R	2	6	1	18.17	5.86428	734041
CS191	R	2	6	2	19.9645	5.49045	311479
CS191	R	2	6	3	25.1625	4.40761	26052.5
CS192	R	1	9	1	21.5805	5.15381	142507
CS192	R	1	9	2	23.3905	4.77675	59940.3
CS192	R	1	9	3	25.0395	4.43323	27154.3
CS192	R	2	9	1	20.168	5.44806	288050
CS192	R	2	9	2	18.8595	5.72064	527027
CS192	R	2	9	3	19.6935	5.5469	352952
CS194	R	1	4	1	23.5035	4.75321	57019
CS194	R	1	4	2	22.0395	5.05819	114420
CS194	R	1	4	3	24.04	4.64144	43858
CS194	R	2	2	1	23.5125	4.75133	56837.8
CS194	R	2	2	2	19.708	5.54388	349857
CS194	R	2	2	3	23.6295	4.72696	53506.9
CS195	R	1	6	1	22.321	4.99954	99925.1
CS195	R	1	6	2	22.013	5.06371	116846
CS195	R	1	6	3	22.2065	5.0234	105689
CS195	R	2	10	1	16.0315	6.30977	2.04918e+06
CS195	R	2	10	2	22.1395	5.03735	108990
CS195	R	2	10	3	20.4395	5.3915	247391
CS197	W	1	1	1	18.174	5.86344	730226
CS197	W	1	1	2	25.466	4.34438	22521.9
CS197	W	1	1	3	17.161	6.07447	1.1889e+06
CS197	W	2	7	1	21.843	5.09912	125687
CS197	W	2	7	2	25.152	4.40979	25692
CS197	W	2	7	3	21.319	5.20828	161899
CS198	W	1	8	1	20.3445	5.41129	261393
CS198	W	1	8	2	25.84	4.26647	18474.4
CS198	W	1	8	3	17.5175	6.00021	1.00492e+06
CS198	W	2	6	1	17.7565	5.95042	901025
CS198	W	2	6	2	20.695	5.33827	218010
CS198	W	2	6	3	24.501	4.54541	35109
CS199	W	1	8	1	25.1045	4.41969	26894.4
CS199	W	1	8	2	24.0715	4.63488	43151.9
CS199	W	1	8	3	22.4365	4.97548	94511.4
CS199	W	2	1	1	24.2935	4.58864	39514.8
CS199	W	2	1	2	23.7015	4.71196	51558.5
CS199	W	2	1	3	20.236	5.43389	271677
CS2	R	1	7	1	17.3455	6.03604	1.08712e+06
CS2	R	1	7	2	25.4545	4.34678	22261.9
CS2	R	1	7	3	15.334	6.45507	2.8556e+06
CS2	R	2	1	1	22.306	5.00267	101895
CS2	R	2	1	2	23.5635	4.74071	55247.9
CS2	R	2	1	3	24.902	4.46187	29015.4
CS20	R	1	2	1	24.302	4.58686	38640.1
CS20	R	1	2	2	26.2225	4.18679	15375.7
CS20	R	1	2	3	23.839	4.68332	48687.6
CS20	R	2	6	1	23.5565	4.74217	55350.8
CS20	R	2	6	2	24.712	4.50145	31729.1
CS20	R	2	6	3	22.653	4.93038	86239
CS203	R	1	5	1	25.7655	4.28199	19288.3
CS203	R	1	5	2	27.0575	4.01284	11287
CS203	R	1	5	3	17.5915	5.98479	965585
CS203	R	2	10	1	25.2215	4.39532	24855.8
CS203	R	2	10	2	20.127	5.4566	288664
CS203	R	2	10	3	19.418	5.6043	402360
CS204	R	1	7	1	20.1945	5.44254	277320
CS204	R	1	7	2	17.557	5.99198	981723
CS204	R	1	7	3	17.9695	5.90605	807242
CS204	R	2	5	1	22.128	5.03975	109980
CS204	R	2	5	2	19.8085	5.52295	333797
CS204	R	2	5	3	20.7235	5.33233	215602
CS205	bR	1	9	1	25.9105	4.25178	17910.9
CS205	bR	1	9	2	22.945	4.86955	74482.8
CS205	bR	1	9	3	20.603	5.35744	227830
CS205	bR	2	5	1	21.1965	5.2338	172078
CS205	bR	2	5	2	14.1	6.71214	5.1578e+06
CS205	bR	2	5	3	20.569	5.36452	231998
CS206	R	1	3	1	20.467	5.38577	243593
CS206	R	1	3	2	23.706	4.71102	52851.2
CS206	R	1	3	3	20.503	5.37827	240705
CS206	R	2	2	1	23.7355	4.70488	51191.3
CS206	R	2	2	2	25.371	4.36417	23178.3
CS206	R	2	2	3	23.318	4.79185	62193.9
CS207	bR	1	7	1	24.235	4.60082	40020.4
CS207	bR	1	7	2	22.217	5.02121	105088
CS207	bR	1	7	3	18.244	5.84886	711892
CS207	bR	2	8	1	21.924	5.08225	121401
CS207	bR	2	8	2	16.0025	6.31581	2.1256e+06
CS207	bR	2	8	3	24.697	4.50458	32669.1
CS209	W	1	1	1	24.3605	4.57468	37556.2
CS209	W	1	1	2	22.7255	4.91528	82542.9
CS209	W	1	1	3	19.67	5.5518	356626
CS209	W	2	5	1	22.654	4.93017	85455.1
CS209	W	2	5	2	20.182	5.44514	279544
CS209	W	2	5	3	15.087	6.50653	3.21335e+06
CS21	R	1	3	1	25.953	4.24293	17495.8
CS21	R	1	3	2	22.857	4.88789	77280.8
CS21	R	1	3	3	17.2615	6.05354	1.1314e+06
CS21	R	2	8	1	14.7955	6.56725	3.69209e+06
CS21	R	2	8	2	17.8845	5.92375	839269
CS21	R	2	8	3	16.6955	6.17144	1.51535e+06
CS210	W	1	4	1	20.4235	5.39483	248659
CS210	W	1	4	2	16.8785	6.13332	1.37156e+06
CS210	W	2	4	1	14.6875	6.58975	4.85671e+06
CS210	W	2	4	2	21.824	5.10308	126917
CS210	W	2	4	3	16.716	6.16717	1.47183e+06
CS213	W	1	10	1	22.665	4.92788	84840.3
CS213	W	1	10	2	25.692	4.2973	19854.6
CS213	W	1	10	3	20.8065	5.31504	211663
CS213	W	2	4	1	17.86	5.92886	851658
CS213	W	2	4	2	24.497	4.54624	35232
CS213	W	2	4	3	20.3185	5.4167	263507
CS219	W	1	7	1	24.1525	4.61801	41501.2
CS219	W	1	7	2	24.643	4.51583	32875.9
CS219	W	1	7	3	15.9545	6.32581	2.11752e+06
CS219	W	2	3	1	18.3135	5.83438	686460
CS219	W	2	3	2	26.9515	4.03492	10839
CS219	W	2	3	3	24.906	4.46104	29034.7
CS221	R	1	7	1	20.9135	5.29275	196646
CS221	R	1	7	2	25.1105	4.41844	26394.7
CS221	R	1	7	3	21.9365	5.07964	120484
CS221	R	2	2	1	21.596	5.15058	142517
CS221	R	2	2	2	19.135	5.66325	461445
CS221	R	2	2	3	23.4405	4.76633	58391.1
CS222	W	1	9	1	22.23	5.0185	104461
CS222	W	1	9	2	25.099	4.42083	26353.4
CS222	W	1	9	3	24.425	4.56124	36713
CS222	W	2	3	1	18.9925	5.69294	493640
CS222	W	2	3	2	16.1035	6.29477	1.97145e+06
CS222	W	2	3	3	24.004	4.64894	44934.1
CS225	W	1	8	1	22.9015	4.87862	75620.3
CS225	W	1	8	2	19.9205	5.49962	315948
CS225	W	1	8	3	22.1515	5.03485	108621
CS225	W	2	6	1	24.1635	4.61572	41283.8
CS225	W	2	6	2	23.6485	4.723	52891.2
CS225	W	2	6	3	24.5015	4.5453	35418
CS228	R	1	4	1	22.7385	4.91257	81766.3
CS228	R	1	4	2	24.3985	4.56676	36887.9
CS228	R	1	4	3	14.6205	6.60371	4.02084e+06
CS228	R	2	2	1	19.363	5.61575	413052
CS228	R	2	2	2	14.6245	6.60287	4.01041e+06
CS228	R	2	2	3	14.605	6.60694	4.08628e+06
CS229	R	1	5	1	24.549	4.53541	34351
CS229	R	1	5	2	18.912	5.7097	561457
CS229	R	1	5	3	26.251	4.18085	15165.8
CS229	R	1	9	1	24.6955	4.50489	32007.2
CS229	R	1	9	2	24.6375	4.51697	32949.6
CS229	R	1	9	3	16.4855	6.21519	1.64185e+06
CS229	R	2	1	1	25.024	4.43646	27375
CS229	R	2	1	2	24.4785	4.5501	35717.8
CS229	R	2	1	3	23.5545	4.74258	55500.9
CS229	R	2	8	1	19.449	5.59784	398460
CS229	R	2	8	2	17.2565	6.05458	1.13606e+06
CS229	R	2	8	3	24.3665	4.57343	37848.1
CS23	R	1	4	1	23.688	4.71477	51852.9
CS23	R	1	4	2	24.73	4.4977	31467.8
CS23	R	1	4	3	19.016	5.68804	487923
CS23	R	2	10	1	23.713	4.70956	51237.9
CS23	R	2	10	2	19.1895	5.6519	449531
CS23	R	2	10	3	18.6065	5.77335	596721
CS231	bR	1	9	1	24.609	4.52291	33336
CS231	bR	1	9	3	24.1005	4.62884	42662.6
CS231	bR	2	8	1	26.4405	4.14137	14024.1
CS231	bR	2	8	2	25.697	4.29626	19817.6
CS231	bR	2	8	3	23.3915	4.77654	59840.4
CS232	W	2	5	1	19.571	5.57242	373614
CS232	W	2	5	2	22.5535	4.95111	89404.4
CS232	W	2	5	3	20.605	5.35702	227757
CS233	W	1	3	1	18.338	5.82928	690468
CS233	W	1	3	2	20.77	5.32265	210716
CS233	W	1	3	3	23.42	4.7706	59164.5
CS233	W	2	10	1	21.733	5.12204	133061
CS233	W	2	10	2	17.0775	6.09187	1.24591e+06
CS233	W	2	10	3	21.0675	5.26067	182583
CS234	W	1	6	1	17.392	6.02635	1.06897e+06
CS234	W	1	6	2	21.6575	5.13776	137352
CS234	W	1	6	3	14.8995	6.54559	3.52293e+06
CS234	W	2	8	1	14.0345	6.72578	5.96324e+06
CS234	W	2	8	2	17.6845	5.96542	923490
CS234	W	2	8	3	21.9965	5.06714	116816
CS236	W	1	3	1	24.937	4.45458	28534.8
CS236	W	1	3	2	20.6735	5.34275	222629
CS236	W	1	3	3	23.0595	4.8457	70199.4
CS236	W	2	2	1	20.441	5.39118	246713
CS236	W	2	2	2	21.7345	5.12172	132536
CS236	W	2	2	3	24.316	4.58395	38930
CS239	R	1	6	1	24.9455	4.45281	28390.7
CS239	R	1	6	2	25.7855	4.27782	19001.8
CS239	R	1	6	3	17.5045	6.00291	1.00683e+06
CS239	R	2	3	1	16.8755	6.13395	1.3642e+06
CS239	R	2	3	2	22.4685	4.96882	93256.9
CS239	R	2	3	3	24.07	4.63519	44063
CS24	R	1	5	1	22.7405	4.91215	81881
CS24	R	1	5	2	26.0535	4.22199	16672.4
CS24	R	1	5	3	25.9045	4.25303	17912.5
CS24	R	2	4	1	17.6895	5.96438	923776
CS24	R	2	4	2	21.363	5.19911	158932
CS24	R	2	4	3	15.8405	6.34956	2.24219e+06
CS240	R	1	7	1	20.4625	5.38671	248193
CS240	R	1	7	2	22.9405	4.87049	74713.4
CS240	R	1	7	3	18.2535	5.84688	708420
CS240	R	2	5	1	18.5635	5.7823	650745
CS240	R	2	5	2	17.784	5.94469	880682
CS240	R	2	5	3	20.772	5.32223	210383
CS241	W	1	5	1	24.8075	4.48156	30314.4
CS241	W	1	5	2	21.2355	5.22568	168290
CS241	W	1	5	3	25.018	4.43771	27630.8
CS241	W	2	9	1	18.1955	5.85897	722755
CS241	W	2	9	2	23.8245	4.68634	48570.4
CS241	W	2	9	3	19.233	5.64283	441298
CS242	W	1	9	1	17.999	5.8999	806891
CS242	W	1	9	3	14.7285	6.58121	3.8125e+06
CS242	W	2	7	1	16.977	6.1128	1.3028e+06
CS242	W	2	7	2	14.8095	6.56433	3.66724e+06
CS242	W	2	7	3	15.04	6.51632	3.33436e+06
CS243	W	1	7	1	20.4415	5.39108	247026
CS243	W	1	7	2	23.354	4.78435	60870.3
CS243	W	1	7	3	15.656	6.38799	2.47692e+06
CS243	W	2	8	1	15.3485	6.45205	2.84509e+06
CS243	W	2	8	2	15.6405	6.39122	2.46601e+06
CS243	W	2	8	3	15.3075	6.46059	2.89569e+06
CS244	W	1	1	1	22.544	4.95309	89841.4
CS244	W	1	1	2	23.0735	4.84278	69636.6
CS244	W	1	1	3	21.4285	5.18547	154148
CS244	W	2	9	1	19.336	5.62138	425160
CS244	W	2	9	2	27.0595	4.01242	10303.9
CS244	W	2	9	3	21.432	5.18474	153680
CS245	R	1	7	1	21.748	5.11891	131682
CS245	R	1	7	2	19.864	5.51139	324684
CS245	R	1	7	3	22.267	5.01079	105361
CS245	R	2	10	1	17.9895	5.90188	802612
CS245	R	2	10	2	17.9515	5.9098	812926
CS245	R	2	10	3	20.3705	5.40587	254617
CS246	R	1	1	1	23.4045	4.77383	59491.1
CS246	R	1	1	2	24.9755	4.44656	27964.4
CS246	R	1	1	3	20.09	5.4643	296388
CS246	R	2	1	1	23.7065	4.71092	51473.6
CS246	R	2	1	2	21.9685	5.07298	118393
CS246	R	2	1	3	24.418	4.5627	37689.9
CS248	W	1	3	1	25.527	4.33167	21495.4
CS248	W	1	3	2	25.06	4.42896	26891.7
CS248	W	1	3	3	20.2905	5.42254	264840
CS248	W	2	4	1	17.4645	6.01125	1.02632e+06
CS248	W	2	4	2	20.2825	5.4242	265593
CS248	W	2	4	3	22.588	4.94392	88006.9
CS249	R	1	6	1	24.629	4.51874	33017.5
CS249	R	1	6	2	23.685	4.7154	52193.7
CS249	R	1	6	3	22.046	5.05683	114485
CS249	R	2	5	1	18.061	5.88698	774679
CS249	R	2	5	2	16.2605	6.26206	1.88499e+06
CS25	R	1	8	2	22.255	5.01329	103657
CS25	R	1	8	3	19.8355	5.51732	329887
CS25	R	2	10	1	23.9075	4.66905	47094
CS25	R	2	10	2	21.042	5.26599	217328
CS25	R	2	10	3	22.1135	5.04277	110661
CS251	W	1	10	1	22.5915	4.94319	87822.1
CS251	W	1	10	2	16.277	6.25863	1.81553e+06
CS251	W	1	10	3	14.972	6.53048	3.39287e+06
CS251	W	2	6	1	23.0765	4.84216	69664.3
CS251	W	2	6	2	14.956	6.53382	3.4242e+06
CS251	W	2	6	3	24.85	4.47271	29696.5
CS252	R	1	6	1	22.364	4.99059	98130
CS252	R	1	6	2	24.4315	4.55989	36318
CS252	R	1	6	3	20.112	5.45972	289133
CS252	R	2	1	1	23.4005	4.77466	59850.4
CS252	R	2	1	2	23.8885	4.673	47483.6
CS252	R	2	1	3	23.923	4.66582	46423.8
CS253	R	1	7	1	23.9365	4.66301	46028
CS253	R	1	7	2	24.8625	4.4701	29529.1
CS253	R	1	7	3	22.9475	4.86903	73998.3
CS253	R	2	3	2	20.587	5.36077	230670
CS253	R	2	3	3	24.4265	4.56093	36386.5
CS255	R	1	5	1	23.856	4.67977	47884.8
CS255	R	1	5	2	23.406	4.77352	59370.4
CS255	R	1	5	3	25.1015	4.42031	26344.3
CS255	R	2	2	1	23.343	4.78664	61184.7
CS255	R	2	2	2	23.784	4.69477	49555.7
CS255	R	2	2	3	24.1075	4.62738	43883.1
CS257	W	1	2	1	22.7555	4.90903	81492.2
CS257	W	1	2	2	28.152	3.78484	8566.2
CS257	W	1	2	3	16.8715	6.13478	1.36735e+06
CS257	W	2	2	1	24.4205	4.56218	36497
CS257	W	2	2	2	17.199	6.06656	1.16562e+06
CS257	W	2	2	3	24.3385	4.57926	37958.4
CS258_R	R	1	5	1	21.8765	5.09214	124594
CS258_R	R	1	5	2	19.824	5.51972	330935
CS258_R	R	1	5	3	24.705	4.50291	31890.9
CS258_R	R	2	9	1	26.2445	4.1822	15238.5
CS258_R	R	2	9	2	22.5935	4.94278	87806.6
CS258_R	R	2	9	3	22.204	5.02392	108777
CS258_W	W	1	5	1	21.8755	5.09235	123728
CS258_W	W	1	5	2	21.605	5.1487	141596
CS258_W	W	1	5	3	24.797	4.48375	31034.9
CS258_W	W	2	9	1	24.106	4.6277	42432.2
CS258_W	W	2	9	2	17.579	5.98739	972870
CS258_W	W	2	9	3	20.7315	5.33067	214876
CS26	bR	1	7	1	23.0255	4.85278	71326.2
CS26	bR	1	7	2	24.519	4.54166	34818.1
CS26	bR	1	7	3	24.559	4.53333	35084.7
CS26	bR	2	7	1	20.601	5.35785	230648
CS26	bR	2	7	2	24.216	4.60478	40280.2
CS26	bR	2	7	3	24.51	4.54353	35789.2
CS260	W	1	3	1	23.045	4.84872	70695.8
CS260	W	1	3	2	22.272	5.00975	102277
CS260	W	1	3	3	19.7405	5.53711	344906
CS260	W	2	6	1	23.349	4.78539	61246.6
CS260	W	2	6	2	24.0865	4.63176	42900.1
CS260	W	2	6	3	24.431	4.55999	36576.9
CS261	bR	1	6	1	24.841	4.47458	29890.4
CS261	bR	1	6	2	25.0905	4.4226	26465.2
CS261	bR	1	6	3	24.9685	4.44802	28062
CS261	bR	2	7	1	24.6515	4.51406	32696.6
CS261	bR	2	7	2	23.376	4.77977	60233.3
CS261	bR	2	7	3	23.548	4.74394	57813.9
CS262_R	R	1	1	1	23.51	4.75185	56480.9
CS262_R	R	1	1	2	25.523	4.33251	21583.6
CS262_R	R	1	1	3	22.0425	5.05756	114474
CS262_R	R	2	8	2	25.82	4.27064	18661.5
CS262_R	R	2	8	3	24.409	4.56457	36706.9
CS262_W	W	1	1	1	24.5055	4.54447	35221.6
CS262_W	W	1	1	2	14.7405	6.57871	3.82571e+06
CS262_W	W	1	1	3	14.667	6.59402	3.93106e+06
CS262_W	W	2	8	1	19.335	5.62159	418598
CS262_W	W	2	8	2	14.431	6.64318	4.40531e+06
CS262_W	W	2	8	3	23.3345	4.78841	61463.1
CS263	W	1	4	1	23.4535	4.76362	58047.4
CS263	W	1	4	2	23.1015	4.83695	68887.9
CS263	W	1	4	3	23.055	4.84664	70615.7
CS263	W	2	8	2	24.9975	4.44198	27950.2
CS263	W	2	8	3	23.974	4.65519	45309.1
CS264	W	1	9	1	22.4735	4.96778	93081.3
CS264	W	1	9	2	24.86	4.47062	29554.4
CS264	W	1	9	3	26.4065	4.14846	14653.4
CS264	W	2	6	1	23.2315	4.80987	64690.7
CS264	W	2	6	2	24.361	4.57457	37551.9
CS264	W	2	6	3	24.0265	4.64426	44171.9
CS265	W	1	7	1	22.9345	4.87174	74429.2
CS265	W	1	7	2	15.5965	6.40039	2.51415e+06
CS265	W	1	7	3	15.625	6.39445	2.48703e+06
CS265	W	2	1	1	20.0835	5.46566	299722
CS265	W	2	1	2	23.5365	4.74633	55764.5
CS265	W	2	1	3	23.225	4.81122	64891.7
CS267	R	1	1	1	23.102	4.83685	68683.5
CS267	R	1	1	2	20.0355	5.47566	299559
CS267	R	1	1	3	22.564	4.94892	88973.2
CS267	R	2	10	1	20.627	5.35244	225139
CS267	R	2	10	2	16.5565	6.2004	1.58655e+06
CS267	R	2	10	3	19.7705	5.53086	344749
CS268	R	1	5	1	22.5065	4.9609	91589.5
CS268	R	1	5	2	23.3245	4.7905	61868.3
CS268	R	1	5	3	25.0665	4.4276	26799
CS268	R	2	4	1	25.117	4.41708	26145.4
CS268	R	2	4	2	28.07	3.80192	6355.48
CS268	R	2	4	3	22.378	4.98767	97326.7
CS271	R	1	8	1	23.75	4.70186	50358.7
CS271	R	1	8	2	24.649	4.51458	32974.9
CS271	R	1	8	3	19.3855	5.61107	408397
CS271	R	2	2	1	25.291	4.38084	24109
CS271	R	2	2	2	21	5.27473	204457
CS271	R	2	2	3	24.6	4.52479	33480
CS272	R	1	6	1	24.223	4.60332	40147.4
CS272	R	1	6	2	24.0955	4.62988	42654.1
CS272	R	1	6	3	18.1265	5.87334	747817
CS272	R	2	5	1	19.2085	5.64794	444577
CS272	R	2	5	2	17.952	5.90969	813982
CS272	R	2	5	3	22.92	4.87476	76724.6
CS274	R	1	8	1	21.429	5.18537	153425
CS274	R	1	8	2	25.434	4.35105	22506.6
CS274	R	1	8	3	15.026	6.51923	3.30549e+06
CS274	R	2	5	1	24.9195	4.45823	28766.2
CS274	R	2	5	2	22.58	4.94559	88238.6
CS274	R	2	5	3	17.8895	5.92271	847576
CS275	R	1	6	1	20.283	5.4241	265833
CS275	R	1	6	2	14.6655	6.59433	3.94519e+06
CS275	R	1	6	3	15.3375	6.45434	2.8507e+06
CS275	R	2	6	1	22.795	4.9008	79772.1
CS275	R	2	6	2	21.51	5.16849	152981
CS275	R	2	6	3	22.6035	4.94069	87841.3
CS276	W	1	8	1	23.1445	4.82799	67332
CS276	W	1	8	2	23.306	4.79435	62344.9
CS276	W	1	8	3	16.689	6.1728	1.5058e+06
CS276	W	2	4	1	19.2175	5.64606	443137
CS276	W	2	4	2	24.2615	4.5953	39404.2
CS276	W	2	4	3	14.821	6.56194	3.65122e+06
CS277	R	1	2	1	21.5755	5.15485	143534
CS277	R	1	2	2	24.5745	4.5301	34273.5
CS277	R	1	2	3	20.0055	5.48191	305920
CS277	R	2	8	1	22.115	5.04246	110505
CS277	R	2	8	2	24.3555	4.57572	37696.1
CS278	W	1	1	1	26.08	4.21647	16616.8
CS278	W	1	1	2	20.7205	5.33296	218872
CS278	W	1	1	3	16.9225	6.12416	1.34032e+06
CS278	W	2	6	1	21.59	5.15183	141916
CS278	W	2	6	2	25.6895	4.29782	19957
CS278	W	2	6	3	19.221	5.64533	441915
CS279	W	1	1	1	23.1355	4.82987	67602.6
CS279	W	1	1	2	22.3495	4.99361	98685
CS279	W	1	1	3	16.588	6.19384	1.56315e+06
CS279	W	2	3	1	15.731	6.37237	2.3679e+06
CS279	W	2	3	2	26.4215	4.14533	14015.8
CS279	W	2	3	3	23.549	4.74373	55925.1
CS280	W	1	5	1	20.6195	5.354	226736
CS280	W	1	5	2	21.889	5.08954	123370
CS280	W	1	5	3	23.842	4.68269	48297.2
CS280	W	2	7	1	21.2615	5.22026	166708
CS280	W	2	7	2	21.036	5.26724	185040
CS280	W	2	7	3	20.4595	5.38733	245434
CS281	bR	1	1	1	23.7265	4.70675	51018
CS281	bR	1	1	2	23.5495	4.74362	55762.6
CS281	bR	1	1	3	16.5695	6.19769	1.59883e+06
CS281	bR	2	4	1	21.5225	5.16589	146565
CS281	bR	2	4	2	25.136	4.41313	25964
CS281	bR	2	4	3	16.5225	6.20748	1.6398e+06
CS283	W	1	10	1	18.7775	5.73772	546670
CS283	W	1	10	2	21.4545	5.18005	151443
CS283	W	1	10	3	22.399	4.9833	96275
CS283	W	2	3	1	16.3605	6.24123	1.79259e+06
CS283	W	2	3	2	20.8665	5.30255	200715
CS283	W	2	3	3	24.4445	4.55718	36083.3
CS284	R	1	7	1	24.5495	4.53531	34892.1
CS284	R	1	7	2	24.1095	4.62697	42400.9
CS284	R	1	7	3	20.4755	5.384	242108
CS284	R	2	9	1	18.988	5.69387	496351
CS284	R	2	9	2	23.3415	4.78696	61289
CS284	R	2	9	3	24.7625	4.49093	31162.2
CS287	W	1	9	1	22.1495	5.03527	108464
CS287	W	1	9	2	24.528	4.53978	34736.9
CS287	W	1	9	3	17.562	5.99094	990053
CS287	W	2	3	1	15.6155	6.39643	2.49144e+06
CS287	W	2	3	2	20.171	5.44743	282358
CS287	W	2	3	3	22.038	5.0585	114995
CS29	W	1	5	1	24.18	4.61228	41210.7
CS29	W	1	5	2	23.8295	4.6853	48714.1
CS29	W	1	5	3	22.8745	4.88424	78256.4
CS29	W	2	5	1	24.2015	4.6078	40767.5
CS29	W	2	5	2	21.425	5.1862	153616
CS29	W	2	5	3	20.9785	5.27921	190201
CS31	R	1	3	1	24.051	4.63915	43568.1
CS31	R	1	3	2	25.6725	4.30136	20017.2
CS31	R	1	3	3	21.364	5.19891	158097
CS31	R	2	7	1	23.4335	4.76779	58656.3
CS31	R	2	7	2	23.7595	4.69988	50122.4
CS31	R	2	7	3	25.1775	4.40448	25384.2
CS32	W	1	2	1	22.201	5.02454	105865
CS32	W	1	2	2	24.1415	4.6203	41865.3
CS32	W	1	2	3	20.835	5.30911	206251
CS32	W	2	6	1	22.371	4.98913	97668.7
CS32	W	2	6	2	24.824	4.47812	30096.6
CS32	W	2	6	3	25.1385	4.41261	25858.6
CS34	W	1	2	1	25.7365	4.28803	19440.5
CS34	W	1	2	2	24.0575	4.6378	43485.4
CS34	W	1	2	3	16.9575	6.11686	1.31071e+06
CS34	W	2	7	1	23.9685	4.65634	45336.4
CS34	W	2	7	2	18.367	5.82324	665640
CS34	W	2	7	3	15.528	6.41466	2.60179e+06
CS36	R	1	6	1	23.877	4.6754	47407.9
CS36	R	1	6	2	25.901	4.25376	17980.9
CS36	R	1	6	3	19.9045	5.50295	318400
CS36	R	2	9	1	16.34	6.2455	1.76359e+06
CS36	R	2	9	2	24.2025	4.60759	40610.2
CS36	R	2	9	3	21.653	5.1387	138063
CS37	W	1	9	1	23.094	4.83851	69628.9
CS37	W	1	9	2	24.558	4.53353	34251
CS37	W	1	9	3	18.4325	5.80959	648437
CS37	W	2	2	1	25.2995	4.37907	24089.7
CS37	W	2	2	2	23.038	4.85018	70887
CS37	W	2	2	3	22.8745	4.88424	77023.1
CS38	W	1	9	1	23.4385	4.76675	58539.5
CS38	W	1	9	2	24.6615	4.51197	32519.6
CS38	W	1	9	3	16.4825	6.21582	1.65653e+06
CS38	W	2	4	1	17.8515	5.93063	860946
CS38	W	2	4	2	21.0835	5.25734	181203
CS38	W	2	4	3	22.7795	4.90403	80174.5
CS4	W	1	10	1	25.918	4.25022	17797.8
CS4	W	1	10	2	22.739	4.91247	81790.9
CS4	W	1	10	3	24.0505	4.63926	43669
CS4	W	2	6	1	23.469	4.76039	57706.6
CS4	W	2	6	2	19.968	5.48972	309969
CS4	W	2	6	3	25.2185	4.39594	24915.2
CS40	R	1	8	1	19.496	5.58805	387930
CS40	R	1	8	2	23.527	4.74831	56910.1
CS40	R	1	8	3	15.595	6.4007	2.51655e+06
CS40	R	2	8	1	18.339	5.82907	674842
CS40	R	2	8	2	13.9365	6.7462	5.59743e+06
CS40	R	2	8	3	16.899	6.12905	1.34663e+06
CS41	W	1	8	1	19.788	5.52722	337599
CS41	W	1	8	2	24.23	4.60186	40206.8
CS41	W	1	8	3	18.695	5.75491	570169
CS41	W	2	7	1	23.294	4.79685	63018.1
CS41	W	2	7	2	24.722	4.49937	31687
CS41	W	2	7	3	22.8195	4.8957	83340.8
CS46	bR	1	4	1	23.6135	4.73029	53856.3
CS46	bR	1	4	2	22.8915	4.8807	76043.8
CS46	bR	1	4	3	22.4665	4.96923	93417
CS46	bR	2	10	1	23.138	4.82935	67527.1
CS46	bR	2	10	2	24.6445	4.51552	32812.5
CS46	bR	2	10	3	21.2975	5.21276	163263
CS49	W	1	3	1	23.047	4.84831	70560.9
CS49	W	1	3	2	25.8105	4.27261	18758.2
CS49	W	1	3	3	19.786	5.52763	337005
CS49	W	2	6	1	24.318	4.58353	38616.4
CS49	W	2	6	2	21.829	5.10204	126636
CS49	W	2	6	3	25.056	4.42979	26954
CS5	R	1	5	1	23.253	4.80539	64163.6
CS5	R	1	5	2	23.905	4.66957	47004.2
CS5	R	1	5	3	24.668	4.51062	32468.6
CS5	R	2	8	1	14.8055	6.56517	3.68382e+06
CS5	R	2	8	2	19.111	5.66825	475114
CS5	R	2	8	3	24.385	4.56957	38264.3
CS50	R	1	8	1	24.8955	4.46323	29203.7
CS50	R	1	8	2	24.0275	4.64405	44062.5
CS50	R	1	8	3	20.3115	5.41816	291361
CS50	R	2	9	1	24.4935	4.54697	35327.8
CS50	R	2	9	2	25.5605	4.32469	21122
CS50	R	2	9	3	22.543	4.9533	90346.8
CS51	W	1	6	1	23.716	4.70894	51411
CS51	W	1	6	2	21.5175	5.16693	147343
CS51	W	1	6	3	16.136	6.288	1.94316e+06
CS51	W	2	4	1	14.6775	6.59183	3.99325e+06
CS51	W	2	4	2	16.159	6.28321	1.91989e+06
CS51	W	2	4	3	14.866	6.55256	3.57088e+06
CS52	W	1	10	1	15.363	6.44903	2.81527e+06
CS52	W	1	10	2	13.1255	6.91514	8.22603e+06
CS52	W	1	10	3	17.3985	6.025	1.0699e+06
CS52	W	2	5	1	15.827	6.35237	2.2559e+06
CS52	W	2	5	2	16.737	6.1628	1.4574e+06
CS52	W	2	5	3	16.548	6.20217	1.59741e+06
CS53	W	1	3	1	26.1305	4.20595	16073.4
CS53	W	1	3	2	23.9275	4.66488	46230.3
CS53	W	1	3	3	23.187	4.81914	66279.9
CS53	W	2	5	1	26.6545	4.09679	12678.8
CS53	W	2	5	2	22.52	4.95809	91546.4
CS53	W	2	5	3	22.766	4.90684	80972.3
CS55	bR	1	2	1	22.0555	5.05485	113535
CS55	bR	1	2	2	25.236	4.39229	24677.9
CS55	bR	1	2	3	23.2215	4.81195	65025.6
CS55	bR	2	10	1	25.4445	4.34886	22362.2
CS55	bR	2	10	2	21.074	5.25932	181911
CS55	bR	2	10	3	23.9185	4.66675	46951.2
CS56	W	1	5	1	26.4605	4.13721	13716.7
CS56	W	1	5	2	23.9435	4.66155	45937.5
CS56	W	1	5	3	24.8775	4.46698	29312.6
CS56	W	2	6	1	22.933	4.87205	74795.2
CS56	W	2	6	2	19.825	5.51951	330778
CS56	W	2	6	3	24.827	4.4775	30031.8
CS57	R	1	3	1	22.9665	4.86507	73552
CS57	R	1	3	2	24.616	4.52145	33459.4
CS57	R	2	10	1	25.878	4.25855	18226.8
CS57	R	2	10	2	23.6795	4.71654	52117.1
CS57	R	2	10	3	22.9455	4.86945	74084.4
CS59	W	1	6	1	24.5355	4.53822	34594.6
CS59	W	1	6	2	24.1245	4.62384	42080.7
CS59	W	1	6	3	22.7445	4.91132	81535.5
CS59	W	2	2	1	19.4915	5.58898	403491
CS59	W	2	2	2	24.79	4.4852	30563.7
CS59	W	2	2	3	22.986	4.86101	72694.6
CS60	W	1	5	1	22.2645	5.01131	103323
CS60	W	1	5	2	24.312	4.58478	38495.3
CS60	W	1	5	3	23.319	4.79164	62015.3
CS60	W	2	1	1	24.022	4.64519	44225.6
CS60	W	2	1	2	24.648	4.51479	32905.3
CS60	W	2	1	3	23.983	4.65332	45182.6
CS61	R	1	6	1	23.9965	4.65051	45131.6
CS61	R	1	6	2	24.686	4.50687	32148.3
CS61	R	1	6	3	20.7645	5.32379	211334
CS61	R	2	9	1	20.421	5.39535	248848
CS61	R	2	9	2	20.136	5.45472	285424
CS61	R	2	9	3	20.056	5.47139	296120
CS64	R	1	5	1	25.5905	4.31845	20913.7
CS64	R	1	5	2	23.5655	4.74029	55036.2
CS64	R	1	5	3	14.7515	6.57642	3.77172e+06
CS64	R	2	3	1	17.0525	6.09707	1.25143e+06
CS64	R	2	3	2	22.8345	4.89257	78099.3
CS64	R	2	3	3	24.423	4.56166	36550.1
CS66	R	1	10	1	22.8565	4.88799	77623.9
CS66	R	1	10	2	23.657	4.72123	60509
CS66	R	1	10	3	24.9895	4.44365	27777.4
CS66	R	2	7	1	24.2215	4.60363	40167.6
CS66	R	2	7	2	20.186	5.44431	278232
CS66	R	2	7	3	22.304	5.00309	102677
CS67_R	R	1	9	1	25.7605	4.28303	19543.2
CS67_R	R	1	9	2	24.35	4.57687	40934.1
CS67_R	R	1	9	3	22.9195	4.87487	75011.6
CS67_R	R	2	6	1	24.436	4.55895	36221.2
CS67_R	R	2	6	2	24.4625	4.55343	35764.9
CS67_R	R	2	6	3	21.524	5.16558	147169
CS67_W	W	1	9	1	24.126	4.62353	42196.2
CS67_W	W	1	9	2	24.8175	4.47948	30202.5
CS67_W	W	1	9	3	22.908	4.87726	75674.7
CS67_W	W	2	6	1	24.604	4.52395	33429.7
CS67_W	W	2	6	2	22.856	4.88809	77731.3
CS67_W	W	2	6	3	24.646	4.5152	32749.4
CS69	R	1	2	1	22.4445	4.97382	94180.4
CS69	R	1	2	2	23.3495	4.78529	61012.1
CS69	R	1	2	3	18.9095	5.71023	515294
CS69	R	2	5	1	21.8885	5.08964	122955
CS69	R	2	5	2	15.3795	6.44559	2.7902e+06
CS69	R	2	5	3	15.8055	6.35685	2.27774e+06
CS71	W	1	6	1	21.525	5.16537	146404
CS71	W	1	6	2	25.895	4.25501	18068
CS71	W	1	6	3	20.03	5.4768	302911
CS71	W	2	4	1	17.286	6.04843	1.14285e+06
CS71	W	2	4	2	15.097	6.50444	3.2098e+06
CS71	W	2	4	3	20.3925	5.40129	252006
CS72	W	1	1	1	24.2435	4.59905	39729.6
CS72	W	1	1	2	25.101	4.42042	26415.6
CS72	W	1	1	3	23.7595	4.69988	50123
CS72	W	2	6	1	23.995	4.65082	44784.8
CS72	W	2	6	2	21.3865	5.19422	156397
CS72	W	2	6	3	26.356	4.15898	14431
CS73	R	1	8	1	20.086	5.46514	293920
CS73	R	1	8	2	25.818	4.27105	18741.2
CS73	R	1	8	3	20.7345	5.33004	214243
CS73	R	2	3	1	17.0275	6.10228	1.40083e+06
CS73	R	2	3	2	14.201	6.6911	4.94194e+06
CS73	R	2	3	3	23.2585	4.80425	63731.4
CS74	R	1	9	1	25.408	4.35646	22803
CS74	R	1	9	2	24.47	4.55187	35634.2
CS74	R	1	9	3	20.731	5.33077	214275
CS74	R	2	5	1	24.194	4.60936	40724.2
CS74	R	2	5	2	19.895	5.50493	320420
CS74	R	2	5	3	22.952	4.8681	74390.3
CS75	W	1	4	1	25.3395	4.37073	23523.1
CS75	W	1	4	2	20.8915	5.29734	198532
CS75	W	1	4	3	16.181	6.27862	1.90042e+06
CS75	W	2	6	1	24.8835	4.46573	29224.1
CS75	W	2	6	2	23.6355	4.72571	54339.7
CS75	W	2	6	3	24.873	4.46791	29715.2
CS76	R	1	8	1	24.7665	4.4901	30928.8
CS76	R	1	8	2	24.02	4.64561	44787.9
CS76	R	1	8	3	18.3475	5.8273	673093
CS76	R	2	2	1	21.854	5.09683	125209
CS76	R	2	2	2	26.856	4.05482	11346.8
CS76	R	2	2	3	24.482	4.54937	35532.8
CS78	W	1	4	1	22.932	4.87226	74616.3
CS78	W	1	4	2	23.782	4.69519	50615
CS78	W	1	4	3	23.152	4.82643	67109.5
CS78	W	2	9	1	18.9305	5.70585	519576
CS78	W	2	9	2	25.1815	4.40365	25372.4
CS78	W	2	9	3	20.474	5.38431	242346
CS79	R	1	1	1	22.8505	4.88924	77629.4
CS79	R	1	1	2	20.7875	5.319	208559
CS79	R	1	1	3	15.754	6.36758	2.33467e+06
CS79	R	2	1	1	22.66	4.92892	85111.6
CS79	R	2	1	2	24.0755	4.63405	43060
CS79	R	2	1	3	21.8485	5.09798	125642
CS8	W	1	3	1	25.394	4.35938	23096.1
CS8	W	1	3	2	25.17	4.40604	25475.5
CS8	W	1	3	3	18.3165	5.83376	684110
CS8	W	2	4	1	16.8775	6.13353	1.36268e+06
CS8	W	2	4	2	22.704	4.91976	83200.9
CS8	W	2	4	3	23.915	4.66748	46583
CS80	R	1	3	1	21.62	5.14558	140165
CS80	R	1	3	2	25.602	4.31605	20821.3
CS80	R	1	3	3	18.537	5.78782	614617
CS80	R	2	3	1	14.6395	6.59975	3.98286e+06
CS80	R	2	3	2	22.674	4.92601	84401.9
CS80	R	2	3	3	21.0775	5.25859	185632
CS81	W	1	1	1	20.3125	5.41795	262557
CS81	W	1	1	2	16.9435	6.11978	1.31761e+06
CS81	W	1	1	3	15.481	6.42445	2.67557e+06
CS81	W	2	8	1	17.838	5.93344	875126
CS81	W	2	8	2	23.5315	4.74737	55985.5
CS81	W	2	8	3	23.988	4.65228	45236.8
CS82	R	1	6	1	22.4635	4.96986	93637.4
CS82	R	1	6	2	24.178	4.6127	41018.2
CS82	R	1	6	3	18.324	5.8322	679707
CS82	R	2	6	1	21.9445	5.07798	121441
CS82	R	2	6	2	25.588	4.31897	20864.5
CS82	R	2	6	3	22.4935	4.96361	91962.5
CS84	R	1	8	1	23.741	4.70373	50597.3
CS84	R	1	8	2	22.7605	4.90799	80916.1
CS84	R	1	8	3	23.3875	4.77737	59940.5
CS84	R	2	5	1	24.415	4.56332	36600.5
CS84	R	2	5	2	20.0295	5.47691	300764
CS84	R	2	5	3	22.4545	4.97173	93793.1
CS86	R	1	2	1	21.8195	5.10402	127084
CS86	R	1	2	2	17.284	6.04885	1.14664e+06
CS86	R	1	2	3	15.6195	6.3956	2.52507e+06
CS86	R	2	8	1	17.3825	6.02833	1.06824e+06
CS86	R	2	8	2	16.3585	6.24165	1.78883e+06
CS86	R	2	8	3	15.939	6.32904	2.13375e+06
CS87	R	1	5	1	25.1005	4.42052	26369.3
CS87	R	1	5	2	23.7065	4.71092	51399.5
CS87	R	1	5	3	24.1235	4.62405	42083.9
CS87	R	2	5	1	19.747	5.53576	343500
CS87	R	2	5	2	23.3315	4.78904	61687.8
CS87	R	2	5	3	22.4165	4.97965	95461.3
CS88	R	1	1	1	22.99	4.86018	72587.7
CS88	R	1	1	2	21.922	5.08266	121305
CS88	R	1	1	3	13.856	6.76297	5.9107e+06
CS88	R	2	5	1	15.6575	6.38768	2.442e+06
CS88	R	2	5	2	17.8805	5.92459	840639
CS88	R	2	5	3	20.1945	5.44254	277041
CS89	W	1	1	1	22.3585	4.99173	98114.8
CS89	W	1	1	2	24.698	4.50437	32045.1
CS89	W	1	1	3	17.857	5.92948	850562
CS89	W	2	2	1	24.4905	4.5476	35290.9
CS89	W	2	2	2	23.237	4.80872	64444.3
CS89	W	2	2	3	25.1565	4.40886	26127.6
CS92	W	1	3	1	24.6235	4.51989	33288.4
CS92	W	1	3	2	24.968	4.44812	28094
CS92	W	1	3	3	20.731	5.33077	216705
CS92	W	2	7	1	17.505	6.00281	1.01103e+06
CS92	W	2	7	2	25.712	4.29313	19680.9
CS92	W	2	7	3	26.0495	4.22283	17360.5
CS93	W	1	2	1	24.578	4.52937	33845.7
CS93	W	1	2	2	25.368	4.3648	23168.5
CS93	W	1	2	3	18.819	5.72908	539102
CS93	W	2	5	1	22.783	4.9033	81400.6
CS93	W	2	5	2	20.7105	5.33504	216390
CS93	W	2	5	3	22.0645	5.05298	114303
CS94	W	1	5	1	22.8335	4.89278	78140.4
CS94	W	1	5	2	20.5675	5.36483	231684
CS94	W	1	5	3	18.782	5.73679	545731
CS94	W	2	7	1	22.966	4.86518	74974.1
CS94	W	2	7	2	14.7755	6.57142	3.72827e+06
CS94	W	2	7	3	16.8135	6.14686	1.41058e+06
CS96	R	1	3	1	23.211	4.81414	65186.1
CS96	R	1	3	2	23.7275	4.70654	50904
CS96	R	1	3	3	20.897	5.29619	198427
CS96	R	2	9	1	22.622	4.93684	86579
CS96	R	2	9	2	24.0395	4.64155	47948.8
CS96	R	2	9	3	21.5295	5.16443	146026
CS97	W	1	10	1	24.457	4.55458	36103
CS97	W	1	10	2	24.064	4.63644	43453.6
CS97	W	1	10	3	25.125	4.41542	26056.6
CS97	W	2	9	1	25.372	4.36396	23132.9
CS97	W	2	9	2	22.3195	4.99986	99974.1
CS97	W	2	9	3	19.2665	5.63586	447202
CS98	R	1	2	1	25.023	4.43667	27332.7
CS98	R	1	2	2	24.7265	4.49843	31635
CS98	R	1	2	3	21.2735	5.21776	165380
CS98	R	2	9	1	20.087	5.46493	293177
CS98	R	2	9	2	26.6235	4.10325	13123.8
CS98	R	2	9	3	21.0155	5.27151	187686
CS99	R	1	4	1	25.472	4.34313	22049.1
CS99	R	1	4	2	21.737	5.1212	133221
CS99	R	1	4	3	23.458	4.76269	57904.8
CS99	R	2	5	1	21.1705	5.23922	173681
CS99	R	2	5	2	18.772	5.73887	548115
CS99	R	2	5	3	17.3255	6.0402	1.10518e+06
P850029	W	1	6	1	23.5745	4.73842	54754.6
P850029	W	1	6	2	24.6095	4.52281	33336.1
P850029	W	1	6	3	16.4625	6.21998	1.66488e+06
P850029	W	2	10	1	21.9825	5.07006	117507
P850029	W	2	10	2	18.0005	5.89959	793671
P850029	W	2	10	3	22.1965	5.02548	106263
Tx2911	bR	1	10	1	25.5545	4.32594	21184.7
Tx2911	bR	1	10	2	22.437	4.97538	94489.1
Tx2911	bR	1	10	3	22.2365	5.01715	104094
Tx2911	bR	2	1	1	24.4405	4.55801	36142.7
Tx2911	bR	2	1	2	20.707	5.33577	217195
Tx2911	bR	2	1	3	20.648	5.34806	222894

## Sheet: 10 extreme RILs
Set	Sample	Ferm Rep	qPCR Rep	Genotype	Rep	ID(s-f-q)	iblk	Pericarp	CT	log10(CFU)	CFU	AM Activity
Original	21	1	1	CS261	1	21-1-1	6	bR	24.703	4.50333	31866.1	High
Original	21	1	2	CS261	1	21-1-2	6	bR	24.979	4.44583	27914.7	High
Original	21	2	1	CS261	1	21-2-1	6	bR	25.053	4.43042	26941.2	High
Original	21	2	2	CS261	1	21-2-2	6	bR	25.128	4.41479	25989.2	High
Original	21	3	1	CS261	1	21-3-1	6	bR	25.013	4.43875	27463.1	High
Original	21	3	2	CS261	1	21-3-2	6	bR	24.924	4.45729	28660.9	High
Original	23	1	1	CS18	1	23-1-1	6	bR	25.097	4.42125	26378.5	High
Original	23	1	2	CS18	1	23-1-2	6	bR	25.333	4.37209	23555.2	High
Original	23	2	1	CS18	1	23-2-1	6	bR	26.86	4.05398	11323.6	High
Original	23	2	2	CS18	1	23-2-2	6	bR	26.972	4.03065	10731.3	High
Original	23	3	1	CS18	1	23-3-1	6	bR	23.275	4.80081	63213.3	High
Original	23	3	2	CS18	1	23-3-2	6	bR	23.629	4.72706	53341.3	High
Original	25	1	1	CS234	1	25-1-1	6	W	17.621	5.97865	952018	Low
Original	25	1	2	CS234	1	25-1-2	6	W	17.163	6.07406	1.18592e+06	Low
Original	25	2	1	CS234	1	25-2-1	6	W	21.62	5.14558	139822	Low
Original	25	2	2	CS234	1	25-2-2	6	W	21.695	5.12995	134882	Low
Original	25	3	1	CS234	1	25-3-1	6	W	14.737	6.57944	3.79697e+06	Low
Original	25	3	2	CS234	1	25-3-2	6	W	15.062	6.51173	3.24888e+06	Low
Original	74	1	1	CS86	1	74-1-1	2	R	21.781	5.11204	129431	Low
Original	74	1	2	CS86	1	74-1-2	2	R	21.858	5.096	124737	Low
Original	74	2	1	CS86	1	74-2-1	2	R	16.822	6.14509	1.39666e+06	Low
Original	74	2	2	CS86	1	74-2-2	2	R	17.746	5.95261	896613	Low
Original	74	3	1	CS86	1	74-3-1	2	R	15.986	6.31925	2.08568e+06	Low
Original	74	3	2	CS86	1	74-3-2	2	R	15.253	6.47194	2.96446e+06	Low
Original	82	1	1	CS57	1	82-1-1	3	R	23.141	4.82872	67409.8	High
Original	82	1	2	CS57	1	82-1-2	3	R	22.792	4.90143	79694.2	High
Original	82	2	1	CS57	1	82-2-1	3	R	24.368	4.57312	37421	High
Original	82	2	2	CS57	1	82-2-2	3	R	24.864	4.46979	29497.8	High
Original	107	1	1	CS53	1	107-1-1	3	W	26.186	4.19439	15645.6	High
Original	107	1	2	CS53	1	107-1-2	3	W	26.075	4.21751	16501.2	High
Original	107	2	1	CS53	1	107-2-1	3	W	23.897	4.67123	46906.6	High
Original	107	2	2	CS53	1	107-2-2	3	W	23.958	4.65853	45554	High
Original	107	3	1	CS53	1	107-3-1	3	W	23.399	4.77498	59563	High
Original	107	3	2	CS53	1	107-3-2	3	W	22.975	4.8633	72996.8	High
Original	145	1	1	CS186	1	145-1-1	9	W	19.119	5.66658	464069	Low
Original	145	1	2	CS186	1	145-1-2	9	W	19.665	5.55284	357142	Low
Original	145	2	1	CS186	1	145-2-1	9	W	24.905	4.46125	28923.3	Low
Original	145	2	2	CS186	1	145-2-2	9	W	24.48	4.54978	35463.7	Low
Original	145	3	1	CS186	1	145-3-1	9	W	19.254	5.63846	434971	Low
Original	145	3	2	CS186	1	145-3-2	9	W	19.087	5.67325	471248	Low
Original	181	1	1	CS52	1	181-1-1	10	W	15.462	6.42841	2.68168e+06	Low
Original	181	1	2	CS52	1	181-1-2	10	W	15.264	6.46965	2.94886e+06	Low
Original	181	2	1	CS52	1	181-2-1	10	W	13.095	6.9215	8.34637e+06	Low
Original	181	2	2	CS52	1	181-2-2	10	W	13.156	6.90879	8.1057e+06	Low
Original	181	3	1	CS52	1	181-3-1	10	W	17.103	6.08655	1.22055e+06	Low
Original	181	3	2	CS52	1	181-3-2	10	W	17.694	5.96344	919259	Low
Original	186	1	1	CS112	1	186-1-1	10	R	19.01	5.68929	488978	Low
Original	186	1	2	CS112	1	186-1-2	10	R	19.32	5.62471	421416	Low
Original	186	2	1	CS112	1	186-2-1	10	R	17.335	6.03822	1.092e+06	Low
Original	186	2	2	CS112	1	186-2-2	10	R	17.3	6.04552	1.11049e+06	Low
Original	186	3	1	CS112	1	186-3-1	10	R	18.074	5.88428	766084	Low
Original	186	3	2	CS112	1	186-3-2	10	R	17.756	5.95052	892323	Low
Original	190	1	1	CS268	1	190-1-1	5	R	22.369	4.98955	97621.5	High
Original	190	1	2	CS268	1	190-1-2	5	R	22.644	4.93226	85557.4	High
Original	190	2	1	CS268	1	190-2-1	5	R	23.464	4.76144	57734.6	High
Original	190	2	2	CS268	1	190-2-2	5	R	23.185	4.81956	66002	High
Original	190	3	1	CS268	1	190-3-1	5	R	25.168	4.40646	25495.3	High
Original	190	3	2	CS268	1	190-3-2	5	R	24.965	4.44875	28102.8	High
Original	243	1	1	CS112	2	243-1-1	1	R	23.262	4.80352	63608.7	Low
Original	243	1	2	CS112	2	243-1-2	1	R	23.38	4.77893	60108.3	Low
Original	243	2	1	CS112	2	243-2-1	1	R	20.105	5.46118	289188	Low
Original	243	2	2	CS112	2	243-2-2	1	R	20.439	5.3916	246378	Low
Original	243	3	1	CS112	2	243-3-1	1	R	15.904	6.33633	2.16935e+06	Low
Original	243	3	2	CS112	2	243-3-2	1	R	15.594	6.40091	2.51714e+06	Low
Original	257	1	1	CS261	2	257-1-1	7	bR	24.557	4.53374	34177.7	High
Original	257	1	2	CS261	2	257-1-2	7	bR	24.746	4.49437	31215.5	High
Original	257	2	1	CS261	2	257-2-1	7	bR	23.339	4.78748	61302.2	High
Original	257	2	2	CS261	2	257-2-2	7	bR	23.413	4.77206	59164.4	High
Original	257	3	1	CS261	2	257-3-1	7	bR	24.154	4.6177	41466.3	High
Original	257	3	2	CS261	2	257-3-2	7	bR	22.942	4.87018	74161.5	High
Original	265	1	1	CS186	2	265-1-1	7	W	16.946	6.11926	1.31601e+06	Low
Original	265	1	2	CS186	2	265-1-2	7	W	16.358	6.24175	1.74483e+06	Low
Original	265	2	1	CS186	2	265-2-1	7	W	19.129	5.6645	461849	Low
Original	265	2	2	CS186	2	265-2-2	7	W	19.141	5.662	459198	Low
Original	265	3	1	CS186	2	265-3-1	7	W	14.984	6.52798	3.37274e+06	Low
Original	265	3	2	CS186	2	265-3-2	7	W	15.904	6.33633	2.16935e+06	Low
Original	294	1	1	CS234	2	294-1-1	8	W	15.051	6.51403	3.26607e+06	Low
Original	294	1	2	CS234	2	294-1-2	8	W	13.018	6.93754	8.66041e+06	Low
Original	294	2	1	CS234	2	294-2-1	8	W	17.667	5.96906	931242	Low
Original	294	2	2	CS234	2	294-2-2	8	W	17.702	5.96177	915738	Low
Original	294	3	1	CS234	2	294-3-1	8	W	21.912	5.08475	121548	Low
Original	294	3	2	CS234	2	294-3-2	8	W	22.081	5.04954	112083	Low
Original	306	1	1	CS86	2	306-1-1	8	R	17.465	6.01114	1.02599e+06	Low
Original	306	1	2	CS86	2	306-1-2	8	R	17.3	6.04552	1.11049e+06	Low
Original	306	2	1	CS86	2	306-2-1	8	R	16.828	6.14384	1.39265e+06	Low
Original	306	2	2	CS86	2	306-2-2	8	R	15.889	6.33945	2.18501e+06	Low
Original	306	3	1	CS86	2	306-3-1	8	R	15.893	6.33862	2.18082e+06	Low
Original	306	3	2	CS86	2	306-3-2	8	R	15.985	6.31946	2.08668e+06	Low
Original	310	1	1	CS18	2	310-1-1	8	bR	20.788	5.3189	208400	High
Original	310	1	2	CS18	2	310-1-2	8	bR	20.417	5.39618	248992	High
Original	310	2	1	CS18	2	310-2-1	8	bR	25.701	4.29543	19743.6	High
Original	310	2	2	CS18	2	310-2-2	8	bR	25.557	4.32542	21155.5	High
Original	310	3	1	CS18	2	310-3-1	8	bR	24.744	4.49479	31245.5	High
Original	310	3	2	CS18	2	310-3-2	8	bR	24.229	4.60207	40001.1	High
Original	328	1	1	CS268	2	328-1-1	4	R	25.038	4.43354	27135.7	High
Original	328	1	2	CS268	2	328-1-2	4	R	25.196	4.40063	25155.2	High
Original	328	2	1	CS268	2	328-2-1	4	R	27.913	3.83462	6833.2	High
Original	328	2	2	CS268	2	328-2-2	4	R	28.227	3.76921	5877.76	High
Original	328	3	1	CS268	2	328-3-1	4	R	22.272	5.00975	102271	High
Original	328	3	2	CS268	2	328-3-2	4	R	22.484	4.96559	92382.3	High
Original	369	1	1	CS52	2	369-1-1	5	W	15.965	6.32362	2.10679e+06	Low
Original	369	1	2	CS52	2	369-1-2	5	W	15.689	6.38112	2.40501e+06	Low
Original	369	2	1	CS52	2	369-2-1	5	W	16.862	6.13676	1.37012e+06	Low
Original	369	2	2	CS52	2	369-2-2	5	W	16.612	6.18884	1.54468e+06	Low
Original	369	3	1	CS52	2	369-3-1	5	W	16.39	6.23509	1.71825e+06	Low
Original	369	3	2	CS52	2	369-3-2	5	W	16.706	6.16926	1.47658e+06	Low
Original	382	1	1	CS57	2	382-1-1	10	R	25.67	4.30188	20039.4	High
Original	382	1	2	CS57	2	382-1-2	10	R	26.086	4.21522	16414.3	High
Original	382	2	1	CS57	2	382-2-1	10	R	23.586	4.73602	54452.9	High
Original	382	2	2	CS57	2	382-2-2	10	R	23.773	4.69707	49781.2	High
Original	382	3	1	CS57	2	382-3-1	10	R	22.871	4.88497	76730.7	High
Original	382	3	2	CS57	2	382-3-2	10	R	23.02	4.85393	71438.1	High
Original	401	1	1	CS53	2	401-1-1	5	W	26.299	4.17085	14820.1	High
Original	401	1	2	CS53	2	401-1-2	5	W	27.01	4.02274	10537.5	High
Original	401	2	1	CS53	2	401-2-1	5	W	22.253	5.01371	103207	High
Original	401	2	2	CS53	2	401-2-2	5	W	22.787	4.90247	79885.5	High
Original	401	3	1	CS53	2	401-3-1	5	W	22.939	4.8708	74268.3	High
Original	401	3	2	CS53	2	401-3-2	5	W	22.593	4.94288	87676.3	High
Original	FBB0			CP0					13.656	6.80485	6.3804e+06	CP0
Original	FBB0			CP0					13.311	6.87664	7.5273e+06	CP0
Original	FBB0			CP0					13.595	6.81754	6.56962e+06	CP0
Original	FBB0			CP0					13.878	6.75861	5.73606e+06	CP0
Original	FBB0			CP0					13.144	6.91144	8.15523e+06	CP0
Original	FBB0			CP0					13.111	6.91844	8.28775e+06	CP0
Original	FBB8			CP8					11.759	7.19994	1.58467e+07	CP8
Original	FBB8			CP8					11.992	7.15146	1.41731e+07	CP8
Original	FBB8			CP8					12.288	7.08975	1.22957e+07	CP8
Original	FBB8			CP8					12.701	7.00372	1.00859e+07	CP8
Original	FBB8			CP8					12.388	7.06896	1.1721e+07	CP8
Original	FBB8			CP8					11.916	7.16728	1.46989e+07	CP8
Confirmation	23			CS18	1		6	bR	21.001	5.27453	188160	High
Confirmation	23			CS18	1		6	bR	21.12	5.24974	177720	High
Confirmation	23			CS18	1		6	bR	21.292	5.21391	163646	High
Confirmation	23			CS18	1		6	bR	21.536	5.16308	145571	High
Confirmation	23			CS18	1		6	bR	22.087	5.04829	111761	High
Confirmation	23			CS18	1		6	bR	21.753	5.11787	131181	High
Confirmation	107			CS53	1		3	W	18.681	5.75783	572568	High
Confirmation	107			CS53	1		3	W	18.075	5.88407	765717	High
Confirmation	107			CS53	1		3	W	18.647	5.76491	581982	High
Confirmation	107			CS53	1		3	W	19.214	5.64679	443397	High
Confirmation	107			CS53	1		3	W	20.447	5.38994	245434	High
Confirmation	107			CS53	1		3	W	18.755	5.74241	552600	High
Confirmation	190			CS268	1		5	R	17.956	5.90886	810696	High
Confirmation	190			CS268	1		5	R	17.592	5.98469	965353	High
Confirmation	190			CS268	1		5	R	18.597	5.77533	596109	High
Confirmation	190			CS268	1		5	R	17.609	5.98114	957514	High
Confirmation	190			CS268	1		5	R	18.747	5.74408	554725	High
Confirmation	190			CS268	1		5	R	18.877	5.717	521190	High
Confirmation	21			CS261	1		6	bR	22.763	4.90747	80810.5	High
Confirmation	21			CS261	1		6	bR	22.884	4.88226	76253.7	High
Confirmation	21			CS261	1		6	bR	21.646	5.14016	138089	High
Confirmation	21			CS261	1		6	bR	22.071	5.05162	112622	High
Confirmation	21			CS261	1		6	bR	21.851	5.09745	125157	High
Confirmation	21			CS261	1		6	bR	22.781	4.90372	80115.8	High
Confirmation	328			CS268	2		4	R	17.747	5.9524	896183	High
Confirmation	328			CS268	2		4	R	18.303	5.83657	686391	High
Confirmation	328			CS268	2		4	R	18.937	5.7045	506404	High
Confirmation	328			CS268	2		4	R	18.19	5.86011	724622	High
Confirmation	328			CS268	2		4	R	18.246	5.84845	705416	High
Confirmation	328			CS268	2		4	R	16.905	6.1278	1.34215e+06	High
Confirmation	382			CS57	2		10	R	17.42	6.02052	1.04838e+06	High
Confirmation	382			CS57	2		10	R	18.832	5.72637	532562	High
Confirmation	382			CS57	2		10	R	17.589	5.98531	966744	High
Confirmation	382			CS57	2		10	R	17.354	6.03427	1.0821e+06	High
Confirmation	382			CS57	2		10	R	18.01	5.89761	789967	High
Confirmation	382			CS57	2		10	R	18.173	5.86365	730555	High
Confirmation	401			CS53	2		5	W	18.672	5.7597	575045	High
Confirmation	401			CS53	2		5	W	18.615	5.77158	590984	High
Confirmation	401			CS53	2		5	W	20.486	5.38181	240885	High
Confirmation	401			CS53	2		5	W	20.648	5.34806	222876	High
Confirmation	401			CS53	2		5	W	20.207	5.43993	275380	High
Confirmation	401			CS53	2		5	W	20.426	5.39431	247919	High
Confirmation	310			CS18	2		8	bR	18.457	5.80449	637515	High
Confirmation	310			CS18	2		8	bR	18.569	5.78116	604169	High
Confirmation	310			CS18	2		8	bR	19.805	5.52368	333946	High
Confirmation	310			CS18	2		8	bR	18.244	5.84886	706094	High
Confirmation	310			CS18	2		8	bR	18.824	5.72804	534610	High
Confirmation	310			CS18	2		8	bR	18.394	5.81761	657074	High
Confirmation	82			CS57	1		3	R	17.698	5.9626	917497	High
Confirmation	82			CS57	1		3	R	17.504	6.00302	1.00697e+06	High
Confirmation	82			CS57	1		3	R	17.356	6.03385	1.08106e+06	High
Confirmation	82			CS57	1		3	R	18.217	5.85449	715298	High
Confirmation	82			CS57	1		3	R	17.236	6.05885	1.14511e+06	High
Confirmation	82			CS57	1		3	R	17.624	5.97802	950649	High
Confirmation	257			CS261	2		7	bR	17.353	6.03447	1.08262e+06	High
Confirmation	257			CS261	2		7	bR	17.729	5.95615	903955	High
Confirmation	257			CS261	2		7	bR	17.25	6.05593	1.13745e+06	High
Confirmation	257			CS261	2		7	bR	16.941	6.1203	1.31917e+06	High
Confirmation	257			CS261	2		7	bR	18.387	5.81907	659284	High
Confirmation	257			CS261	2		7	bR	18.147	5.86907	739723	High
Confirmation	265			CS186	2		7	W	17.339	6.03739	1.08991e+06	Low
Confirmation	265			CS186	2		7	W	17.213	6.06364	1.15782e+06	Low
Confirmation	265			CS186	2		7	W	16.879	6.13322	1.359e+06	Low
Confirmation	265			CS186	2		7	W	16.688	6.17301	1.48938e+06	Low
Confirmation	265			CS186	2		7	W	16.956	6.11718	1.30972e+06	Low
Confirmation	265			CS186	2		7	W	17.131	6.08072	1.20426e+06	Low
Confirmation	145			CS186	1		9	W	18.226	5.85261	712216	Low
Confirmation	145			CS186	1		9	W	18.119	5.8749	749725	Low
Confirmation	145			CS186	1		9	W	18.534	5.78845	614398	Low
Confirmation	145			CS186	1		9	W	18.687	5.75658	570922	Low
Confirmation	145			CS186	1		9	W	18.659	5.76241	578642	Low
Confirmation	145			CS186	1		9	W	18.841	5.7245	530268	Low
Confirmation	181			CS52	1		10	W	17.831	5.9349	860792	Low
Confirmation	181			CS52	1		10	W	17.901	5.92032	832369	Low
Confirmation	181			CS52	1		10	W	16.956	6.11718	1.30972e+06	Low
Confirmation	181			CS52	1		10	W	17.465	6.01114	1.02599e+06	Low
Confirmation	181			CS52	1		10	W	18.685	5.75699	571470	Low
Confirmation	181			CS52	1		10	W	18.534	5.78845	614398	Low
Confirmation	186			CS112	1		10	R	17.799	5.94156	874106	Low
Confirmation	186			CS112	1		10	R	18.261	5.84532	700359	Low
Confirmation	186			CS112	1		10	R	16.914	6.12593	1.33637e+06	Low
Confirmation	186			CS112	1		10	R	17.904	5.91969	831172	Low
Confirmation	186			CS112	1		10	R	18.382	5.82011	660867	Low
Confirmation	186			CS112	1		10	R	18.137	5.87115	743280	Low
Confirmation	74			CS86	1		2	R	16.831	6.14322	1.39065e+06	Low
Confirmation	74			CS86	1		2	R	16.665	6.1778	1.50591e+06	Low
Confirmation	74			CS86	1		2	R	17.588	5.98552	967207	Low
Confirmation	74			CS86	1		2	R	17.309	6.04364	1.10571e+06	Low
Confirmation	74			CS86	1		2	R	16.767	6.15655	1.434e+06	Low
Confirmation	74			CS86	1		2	R	16.704	6.16967	1.478e+06	Low
Confirmation	369			CS52	2		5	W	18.536	5.78803	613809	Low
Confirmation	369			CS52	2		5	W	18.503	5.79491	623602	Low
Confirmation	369			CS52	2		5	W	16.527	6.20655	1.60896e+06	Low
Confirmation	369			CS52	2		5	W	14.29	6.67256	4.70496e+06	Low
Confirmation	369			CS52	2		5	W	16.578	6.19592	1.57008e+06	Low
Confirmation	369			CS52	2		5	W	16.097	6.29612	1.97753e+06	Low
Confirmation	243			CS112	2		1	R	17.606	5.98177	958892	Low
Confirmation	243			CS112	2		1	R	16.527	6.20655	1.60896e+06	Low
Confirmation	243			CS112	2		1	R	17.039	6.09989	1.2586e+06	Low
Confirmation	243			CS112	2		1	R	16.802	6.14926	1.41013e+06	Low
Confirmation	243			CS112	2		1	R	13.605	6.81525	6.53514e+06	Low
Confirmation	243			CS112	2		1	R	16.248	6.26467	1.83936e+06	Low
Confirmation	294			CS234	2		8	W	17.802	5.94094	872849	Low
Confirmation	294			CS234	2		8	W	17.475	6.00906	1.02108e+06	Low
Confirmation	294			CS234	2		8	W	17.106	6.08593	1.21879e+06	Low
Confirmation	294			CS234	2		8	W	17.043	6.09905	1.25618e+06	Low
Confirmation	294			CS234	2		8	W	17.557	5.99198	981697	Low
Confirmation	294			CS234	2		8	W	18.031	5.89323	782049	Low
Confirmation	306			CS86	2		8	R	16.766	6.15676	1.43469e+06	Low
Confirmation	306			CS86	2		8	R	16.824	6.14468	1.39533e+06	Low
Confirmation	306			CS86	2		8	R	16.76	6.15801	1.43882e+06	Low
Confirmation	306			CS86	2		8	R	16.745	6.16113	1.44921e+06	Low
Confirmation	306			CS86	2		8	R	16.585	6.19446	1.56482e+06	Low
Confirmation	306			CS86	2		8	R	17.005	6.10697	1.27929e+06	Low
Confirmation	25			CS234	1		6	W	17.286	6.04843	1.11797e+06	Low
Confirmation	25			CS234	1		6	W	16.474	6.21759	1.65039e+06	Low
Confirmation	25			CS234	1		6	W	16.548	6.20217	1.59284e+06	Low
Confirmation	25			CS234	1		6	W	17.118	6.08343	1.2118e+06	Low
Confirmation	25			CS234	1		6	W	19.887	5.50659	321066	Low
Confirmation	25			CS234	1		6	W	19.383	5.61159	408871	Low
Confirmation	FBB0			CP0					14.534	6.62173	4.1853e+06	CP0
Confirmation	FBB0			CP0					14.66	6.59548	3.93984e+06	CP0
Confirmation	FBB0			CP0					14.124	6.70714	5.09492e+06	CP0
Confirmation	FBB0			CP0					14.109	6.71026	5.13171e+06	CP0
Confirmation	FBB8			CP8					12.842	6.9742	9.42329e+06	CP8
Confirmation	FBB8			CP8					13.232	6.89296	7815523	CP8

## Sheet: BLUEs
Genotype	MIC	In vitro	Stand	DTA	PPP	Anthracnose	Yield	TGW	Height	SGM	Protein	Starch	Fat	Energy	IVSD	Amylose	Amylopectin
CS10	6.59373	5.33351	106.882	67.8908	56.9618	5.23742	787.48	12.0426	115.758	7.3183	12.9748	62.2378	2.17	4071.73	52.515	10.343	90.7844
CS100	6.22739	5.55863	70.7576	78.071	33.9606	4.20202	159.754	9.78792	136.177	5.14921	11.4169	65.9768	2.52	4011.17	55.2577	6.31219	90.6097
CS101	6.4873	4.94227	114.034	71.8547	82.7536	4.23003	1023.11	9.82692	110.624	5.66736	11.8984	66.0056	2.14	4038.45	52.9686	8.54133	92.2233
CS102	10.1634	5.18231	19.1191	77.0965	25.2923	3.08698	750.609	19.7201	171.37	2.50839	11.414	66.6846	1.795	3998.67	53.4025	7.02503	93.3832
CS103	5.34056	5.04163	95.4344	80.5378	50.7322	3.41391	917.65	13.4194	186.859	3.1811	12.0562	65.633	2.305	4068.54	52.6231	9.99122	89.9596
CS104_R	7.25009	5.03824	74.0295	71.0017	83.5857	4.7767	995.1	12.5722	158.858	4.22996	11.1377	67.2482	2.5	4062.48	52.0973	6.53689	92.898
CS104_W	6.06259	5.0479	74.0295	71.0017	83.5857	4.7767	995.1	12.5722	158.858	4.22996	10.6377	68.4132	2.73	4049.73	53.8923	6.71689	91.838
CS105	8.55663	4.57785	79.9503	70.4168	41.8359	3.90992	613.945	15.0278	181.564	2.78759	11.1351	67.61	2.815	4083.51	51.7041	10.3607	90.7405
CS106	6.07269	4.83529	77.5516	72.785	48.4816	4.56305	2405.5	20.9382	142.587	2.7722	11.6136	67.1511	2.105	4077.56	49.0431	9.26248	92.0115
CS107	6.84264	4.7995	66.9176	72.0422	65.2938	3.92935	1558.52	17.6306	126.839	5.10418	11.3643	67.2153	2.05	4061.7	50.8079	7.47692	93.6361
CS108	5.81756	4.7588	6.33307	71.5386	15.521	2.71237	455.249	17.6318	143.94	5.02919	11.8577	65.6818	2.12	4031.7	53.6442	8.7894	92.1036
CS11	9.57657	5.22152	64.0495	73.4149	48.6687	5.20462	1002.86	13.4694	163.807	4.49161	11.4362	66.4596	2.445	4039.58	52.8535	7.60755	91.9483
CS110	5.55507	4.75611	132.492	66.9703	74.2751	4.12788	1014.51	23.7871	184.439	2.25994	11.6425	63.9207	2.33	4067.96	52.1115	9.69899	92.6454
CS111	6.43614	5.89862	36.9307	72.6394	29.0428	5.53138	217.756	11.2915	135.055	5.63403	11.7885	61.9802	2.06	4015.29	54.7165	10.7265	91.3885
CS112	6.21489	5.9138	34.9282	74.6206	31.9595	4.55516	142.485	14.7282	150.559	7.66947	10.9992	65.362	2.11	3990.01	54.9733	4.84007	94.772
CS113	6.71397	4.98205	102.829	73.3018	49.295	5.58533	733.988	15.135	160.173	4.58259	11.578	66.2515	2.48	4038.37	53.6157	4.09049	95.3353
CS114	10.9852	5.12334	117.424	70.2107	82.1496	4.07372	1041.44	27.6091	100.709	3.69728	13.4495	64.6167	2.425	4095.47	51.1248	6.77616	95.4587
CS116	9.42657	4.79231	43.6106	73.1905	45.0639	4.10853	1613.75	23.0206	184.453	3.03319	10.6098	68.0106	2.315	4051.82	51.462	8.13164	93.5703
CS117_bR	5.71789	4.81065	66.1425	70.145	56.2521	4.23415	1907.05	14.5983	146.947	1.53582	10.5263	68.2111	2.445	4074.16	49.519	8.74378	93.7288
CS117_W	4.83039	4.87954	66.1425	70.145	56.2521	4.23415	1907.05	14.5983	146.947	1.53582	10.7763	68.9561	2.525	4072.89	50.694	9.87378	91.4588
CS118	9.00008	5.31643	124.53	76.91	24.4415	3.13483	113.167	11.1534	132.171	3.78736	12.1801	64.0995	2.945	4066.5	53.851	7.6447	92.2448
CS119	10.1042	4.82686	120.395	71.2277	51.7747	4.59029	1214.87	12.5464	100.903	5.58792	13.0549	64.4754	2.2	4111.13	50.8195	9.12791	94.0274
CS12_R	10.082	5.21767	88.9658	71.1438	60.2112	4.38318	1277.07	16.1848	151.793	7.12307	10.7507	65.9912	2.17	4020.98	53.8857	10.4576	90.2084
CS12_W	8.49455	5.24268	88.9658	71.1438	60.2112	4.38318	1277.07	16.1848	151.793	7.12307	11.0607	65.6312	2.565	4028.66	53.7057	7.41257	92.8434
CS121	8.43163	4.90479	113.259	73.1877	52.9828	3.63541	971.31	14.4694	139.208	3.75535	11.2354	67.0261	2.79	4041.99	53.6124	6.78413	93.2345
CS122	6.06639	4.68603	131.497	71.4601	59.7334	3.94573	1325.31	16.7813	134.792	1.2312	12.6347	65.2995	2.23	4100.58	49.5404	8.92434	94.2531
CS125	8.55513	4.5015	93.9648	73.8938	40.4197	4.21435	359.572	10.2574	134.026	3.3317	11.1207	67.3876	2.865	4052.42	53.9903	8.03601	92.188
CS126	7.40351	5.24664	92.0019	71.2663	55.3363	5.6168	-56.8436	12.4613	118.538	5.24179	11.9854	65.2803	2.79	4064.03	53.7169	6.97927	93.914
CS127	5.66045	4.68596	100.781	71.9175	51.2116	5.17269	906.881	17.4223	186.39	5.81815	11.8913	64.7017	2.3	4077.69	51.0661	10.5512	90.3734
CS129	4.46258	5.16363	87.389	70.9782	53.8986	3.99312	1454.59	14.065	136.674	6.74847	11.5473	65.4107	2.145	4070.36	51.6706	10.1751	91.4938
CS13	11.3471	4.98347	53.3946	77.3995	37.9809	5.28708	852.026	20.6831	144.341	4.46541	11.5249	67.2554	2.46	4040.92	53.4845	7.61791	92.4024
CS131	7.74946	4.88315	14.8567	74.5062	42.8546	5.10898	322.502	11.36	104.936	3.9497	12.409	64.4422	2.595	4045.13	54.5062	2.02738	95.7075
CS134	5.44581	5.20956	115.073	70.2185	48.2953	4.47533	1036.47	16.2307	149.748	4.80907	11.5533	65.5914	2.58	4060.04	52.8096	11.1241	91.4989
CS135	6.76129	4.83901	84.4241	74.3028	50.7735	4.41692	1435.11	17.1854	199.279	2.63694	11.3695	66.7667	2.05	4072.5	49.2598	9.00616	92.0437
CS136	8.0676	4.76203	81.4273	71.0179	47.1484	3.84626	890.05	22.3277	183.071	3.18659	11.1822	69.0449	2.455	4060.92	50.7282	7.9272	93.8347
CS137	24.6899	4.89913	8.54733	76.5611	12.1044	4.0308	116.648	12.6675	144.634	8.5409	11.7904	64.3729	2.295	4016.75	54.8964	6.318	91.0073
CS139	9.4602	5.07749	131.565	69.8582	66.2334	3.45463	1016.56	15.1825	150.55	4.69412	11.8423	66.1256	1.92	4047.25	50.5651	8.92079	92.6047
CS141	7.06955	5.11075	65.1447	70.657	54.7104	4.3334	1070.32	14.2543	137.985	4.08161	11.2777	65.8148	2.695	4037.85	53.2427	4.46322	94.1167
CS142	5.59879	5.66653	83.522	75.8657	46.2318	4.5389	432.233	10.5692	155.633	4.24229	11.0038	65.1866	2.525	4008.25	54.5452	6.84269	92.7314
CS143_R	5.61129	5.25981	60.5432	70.2742	58.2728	4.36656	1737.11	16.8394	110.984	5.51293	11.2857	66.8677	2.02	4009.15	53.6179	7.84409	91.649
CS143_W	7.59879	4.8342	60.5432	70.2742	58.2728	4.36656	1737.11	16.8394	110.984	5.51293	11.2907	68.1377	1.925	4015.38	52.5129	8.36409	92.349
CS144	8.33431	5.40055	37.9879	72.7534	52.0845	4.23633	818.847	14.3109	141.115	4.06565	12.6416	65.7692	2.615	4069.28	53.5715	6.94816	92.1819
CS145	4.71175	5.69021	26.2969	75.4682	29.855	6.42981	215.278	9.03839	151.651	7.45112	11.7941	62.5434	2.43	4044.89	54.2781	8.52895	92.5432
CS148	11.8638	4.45009	101.896	83.5905	27.7533	3.15807	408.477	11.6098	146.087	3.58251	11.5834	66.6497	2.6	4034.46	54.2392	7.24486	91.5272
CS149	7.20831	5.98226	96.8331	76.1572	50.5448	3.77118	663.937	11.5431	136.634	7.19467	10.8677	66.7418	1.975	4004.75	53.8142	5.9894	93.2436
CS150	6.46792	4.5996	110.904	75.4068	61.1285	4.7568	-70.6361	7.41257	115.777	6.12645	11.7078	64.98	3.05	4039.08	53.7899	10.9682	85.381
CS151	12.1912	4.83327	93.1667	70.743	55.878	4.36496	1415.67	20.5341	182.049	4.66864	11.5086	66.3678	2.205	4065.38	51.2085	8.28881	92.2053
CS155	18.6365	5.31366	57.5873	77.6835	43.1477	4.54698	997.849	19.3436	177.716	4.59464	11.9382	67.1935	1.5	4035.1	50.6509	7.65638	92.2982
CS157	6.1176	5.07016	98.4944	67.9429	33.3573	7.1293	632.688	14.068	105.23	4.8808	13.1156	65.0671	2.245	4101.63	50.5531	10.0408	91.3931
CS159	5.6671	5.09128	59.6941	70.5329	26.2311	3.97119	158.597	16.3668	94.7108	7.03824	12.2313	65.3262	2.085	4036.24	53.7385	10.269	88.6285
CS16	7.90239	4.79298	129.047	72.0505	62.8791	3.27762	1486.87	14.6549	183.4	3.76124	11.3904	65.3879	2.99	4082.13	52.9064	7.898	92.0423
CS160	5.92266	4.63978	48.0516	70.4204	34.0015	3.86985	803.429	16.095	83.4901	4.71825	12.8436	63.4011	2.645	4067.33	53.5281	6.89248	93.3565
CS162	21.2205	5.1171	102.352	71.3417	47.0241	4.82247	878.783	20.582	198.804	2.26919	9.93493	68.2084	1.85	3999.12	51.9922	10.2082	91.3743
CS165	4.20797	5.08147	84.829	73.0793	50.0444	4.77253	310.706	11.9493	159.529	4.54968	11.023	65.6115	1.93	4008.02	53.8357	8.24049	92.1353
CS166	10.6205	5.10584	11.9273	75.1589	24.0004	6.06906	241.788	15.7997	158.878	4.55951	11.9922	66.2749	2.66	4040.76	53.8132	4.2472	93.9997
CS167	8.48891	4.86202	46.6536	79.2885	53.189	3.13207	940.858	13.2656	133.649	5.46382	11.3846	66.7116	2.55	4064.22	52.8216	6.63427	93.4886
CS168	5.62889	4.82583	80.8931	71.8275	43.3776	3.68417	825.02	12.7902	121.658	5.35963	12.7171	63.396	2.67	4072.27	53.6442	6.78897	93.2521
CS17	6.47925	5.45954	92.6095	73.1352	52.6071	5.65481	779.751	12.0977	152.715	6.73794	11.7405	65.0738	2.59	4051.21	53.5635	7.74713	90.7618
CS172	6.74674	5.16896	50.0295	74.2051	42.0849	5.02629	1032.26	15.9914	148.75	5.18607	11.8027	66.2282	2.475	4072.26	52.2223	8.27689	92.628
CS175	5.9006	5.30951	23.3639	75.2415	43.2299	5.69248	402.504	11.6041	97.5094	7.41579	11.986	62.7854	2.955	4010.8	54.518	20.5785	74.986
CS179	10.1801	4.80542	44.2593	71.3349	42.6056	4.853	844.353	13.1744	119.241	5.62918	11.8354	64.0761	2.82	4056.88	53.0574	5.04913	94.9845
CS18	7.16638	4.49377	49.3655	66.6543	56.3141	4.29746	2001.18	18.6987	125.826	3.99176	12.4195	64.4347	2.495	4110.81	50.7277	9.1854	93.0909
CS180_R	6.98014	6.11548	4.08731	73.5223	13.1668	4.10337	255.989	11.4695	96.5116	3.99682	13.0682	63.2385	2.23	4039.4	54.2609	8.89638	91.2182
CS180_W	6.35514	4.70511	4.08731	73.5223	13.1668	4.10337	255.989	11.4695	96.5116	3.99682	13.4832	62.7835	2.325	4053.76	54.3559	9.62138	90.5632
CS181	5.82145	4.70753	40.7764	70.2463	59.7096	4.67324	1326.04	17.6167	205.319	2.08539	11.0616	67.5414	2.105	4069.72	49.9326	10.0223	92.0701
CS182	7.47489	5.43852	5.97571	82.0246	14.7502	4.84364	281.398	12.4884	169.926	1.91606	13.1038	65.0089	1.8	4082.56	50.8018	8.72729	91.8293
CS183	8.84171	5.01869	41.3294	71.1119	32.4805	5.17419	208.495	10.1057	132.566	7.04357	12.6705	63.0985	3.18	4047.47	54.6788	13.5442	84.7256
CS185	8.59121	5.06219	14.0687	84.3288	26.5838	4.31077	112.046	9.56257	118.03	3.97124	11.549	65.3753	2.705	4005.17	55.4472	1.97351	96.0598
CS186	6.0754	5.73623	87.7535	77.3515	39.6695	4.40178	223.759	12.9544	146.692	2.05725	12.2122	60.3215	2.03	4032.85	54.2242	10.0883	93.4714
CS187	9.57242	5.02687	22.2597	75.0708	38.9174	5.65369	122.146	12.7545	156.411	4.57937	11.3037	65.8842	2.965	4025.46	54.189	3.70504	91.6358
CS189	6.78851	5.76895	33.5019	70.5432	55.1469	4.22519	698.273	15.7079	154.071	4.13482	11.7504	64.3053	1.76	4005.35	53.8669	10.1893	90.404
CS19	11.1068	5.0251	130.565	68.3459	9.19167	2.96503	1175.15	14.4667	101.348	4.69229	12.5923	64.5056	3.09	4117.25	52.4051	8.82579	92.6697
CS190	7.32735	5.21022	19.4658	66.7848	29.0631	6.10597	118.412	16.0309	169.85	4.99599	10.9473	67.2791	2.29	4025.1	52.5633	9.30619	91.3136
CS191	7.08245	5.64238	107.165	72.4812	31.9618	5.6306	593.484	10.8067	122.158	5.76296	12.898	63.4764	1.995	4049.17	53.1745	8.18765	92.988
CS192	14.4751	5.18147	117.889	70.3552	21.4204	4.67593	682.042	13.624	117.472	6.80424	14.2373	62.2907	2.93	4120.85	52.8106	6.61506	94.3388
CS194	9.31129	5.01703	45.1843	73.5571	38.3764	4.55427	831.837	19.4197	179.229	4.45583	10.6984	65.0665	1.575	4008.16	51.7432	9.25373	92.43
CS195	10.3943	5.2904	71.4393	76.5997	24.2315	5.03284	927.725	17.8084	172.42	5.00148	11.9019	66.9804	2.085	4062.64	51.2444	8.71067	92.3799
CS197	5.66339	5.09997	37.8294	74.5687	37.5845	3.71059	280.09	14.8251	81.2325	5.53717	11.7705	66.2385	2.71	4031.46	54.4138	8.52422	89.1406
CS198	10.7967	5.38717	48.5716	82.5528	44.2724	4.18866	282.013	11.6061	171.957	5.61543	11.0729	67.5149	2.36	4020	54.094	6.52142	92.4125
CS199	8.00705	4.94593	68.1447	73.194	42.8355	4.3022	964.053	16.0519	131.093	3.08709	10.6827	67.8848	2.645	4023.38	53.9677	4.03322	95.3567
CS2	13.501	5.27317	39.0749	71.5114	36.6262	6.98434	386.395	13.4815	150.623	2.58088	11.9402	64.2802	2.465	4024.65	54.2355	5.61607	94.8682
CS20	12.3001	4.77998	165.456	66.2325	78.6511	4.00876	290.647	13.338	154.941	6.46127	12.7479	63.5432	2.495	4096.01	51.9386	10.5251	89.5137
CS203	7.36226	4.96864	48.6425	70.9287	52.2724	4.41615	984.977	10.7456	101.53	4.00382	12.0713	65.1061	2.54	4069.48	52.379	8.86878	91.2988
CS204	6.90478	5.35289	72.7197	80.5346	28.2731	3.8881	141.258	7.57104	108.774	5.13545	12.4843	65.1146	2.33	4052.19	53.5667	7.83014	90.2052
CS205	4.66122	5.22835	51.5689	72.504	36.8975	5.01227	766.498	13.1446	123.594	7.06991	11.8736	63.7461	2.31	4034.32	53.2411	7.34523	92.4156
CS206	6.01707	5.01965	42.585	67.8372	54.5222	5.56682	430.285	16.3568	91.319	8.45793	13.4819	63.9921	2.56	4083.68	53.7038	8.1855	91.5887
CS207	6.83385	5.05072	93.906	72.2881	65.9197	4.30898	1952.38	16.2248	160.14	4.12378	11.1113	68.5643	2.24	4056.32	50.8996	7.55514	93.4558
CS209	10.8423	5.1224	62.6447	64.9752	74.3562	5.6867	783.685	14.7834	160.982	3.66137	12.307	66.0881	2.415	4070.56	52.1007	7.42617	92.1948
CS21	9.58739	5.56964	59.2969	69.8761	47.7311	5.58661	722.65	13.8621	147.581	4.51146	12.1519	64.6453	2.575	4057.75	53.6998	5.11164	93.5809
CS210	8.29264	5.79918	36.9176	82.6713	33.0428	4.24134	175.886	11.5045	139.017	3.54932	10.9243	66.2153	2.895	3999.52	54.4179	10.8969	83.2761
CS213	10.7604	4.98531	56.7805	67.8737	65.8768	5.63029	928.291	17.774	102.983	4.2377	13.2363	65.5567	2.655	4093.03	52.7461	6.45619	93.8884
CS219	21.5054	4.82865	47.097	70.3503	37.4598	6.22389	328.799	12.1439	149.137	5.13134	10.9911	65.9882	2.81	4031.58	53.7413	10.7667	87.9918
CS221	6.15542	5.08544	77.1941	66.2492	45.2108	4.78919	206.908	19.8195	121.878	7.07024	13.7463	60.9812	2.615	4075.41	52.6335	5.53401	94.2935
CS222	5.90514	5.08638	4.94619	75.5601	16.2085	4.56647	326.309	10.6842	101.957	5.52741	11.6304	64.1597	2.58	4002.5	55.4206	13.8717	83.4972
CS225	11.757	5.01801	25.5716	71.2685	50.8133	3.92785	668.543	11.0411	117.051	5.07338	12.3179	67.0549	2.52	4049.68	53.924	3.99642	94.0825
CS228	14.9365	5.92263	22.1843	77.2728	20.4174	6.29347	49.1013	12.0547	166.073	5.41377	11.3634	62.1365	2.275	3998.98	53.6532	11.7637	87.085
CS229	7.33875	5.05127	93.7464	65.6159	104.034	4.90105	375.768	18.5552	186.787	3.63546	11.8942	64.7985	2.76	4092.99	52.0835	8.65984	91.8442
CS23	5.99222	5.13757	113.47	73.906	60.9828	4.50264	1302.75	9.12783	130.431	5.57303	11.1658	66.2704	2.36	4037.01	53.001	9.82512	90.0463
CS231	25.7388	4.32913	88.7552	71.9553	66.7112	5.76676	1096.73	26.4523	174.698	4.0875	11.6757	66.8658	2.17	4073.19	49.6289	9.40023	92.1412
CS232	22.5664	5.01152	67.71	77.1763	57.5647	3.37238	625.412	17.5949	136.34	4.57041	11.8955	66.3479	2.51	4053.66	52.6758	5.68433	92.2575
CS233	10.7197	5.39033	11.3707	72.4562	11.2295	6.04998	246.785	13.3108	133.005	4.39319	13.1842	63.261	2.58	4021.54	54.9216	4.9519	92.585
CS234	9.17497	5.83523	36.8655	78.4998	52.5428	3.92746	576.018	14.1254	162.671	2.4689	10.3245	68.0097	2.22	3968.57	55.0327	5.5054	91.9959
CS236	8.17065	5.08697	84.085	76.8501	61.5027	4.13523	1467.47	20.9904	145.094	3.53381	11.9119	65.6121	2.15	4075.74	51.0388	7.9555	94.2387
CS239	7.20421	5.04432	16.0566	77.8834	44.6672	3.57197	757.497	14.5571	174.432	2.024	11.5793	67.6686	1.895	4042.66	51.3494	8.64692	91.5668
CS24	6.48014	5.07785	38.0899	65.5098	8.08455	5.96846	240.784	16.7197	128.475	5.10079	13.0149	63.786	2.125	4061.78	52.4559	10.3356	90.7137
CS240	6.18553	5.33917	2.71973	82.1694	5.85425	3.61609	200.824	13.4601	139.854	5.50745	12.6743	60.2496	1.775	4006.74	54.4367	9.00514	91.6052
CS241	9.81788	5.06914	52.2025	71.84	37.6683	5.62634	793.517	17.3771	172.626	3.70443	10.8256	65.6352	2.42	4024.04	53.109	9.41335	92.9723
CS242	5.25211	6.33894	17.2535	72.9801	23.9797	4.63497	152.304	10.7105	157.047	4.92834	11.9522	62.9115	2.2	3961.63	55.5192	6.54328	91.1414
CS243	5.66885	5.79968	14.406	74.8055	14.3546	4.63577	183.714	11.0881	158.922	2.97841	11.2513	63.5593	2.595	3952.66	55.8396	6.38514	90.9758
CS244	10.6301	4.83988	106.965	74.0545	52.4618	3.57915	1440.09	11.2637	156.657	2.85547	10.6607	68.2576	2.76	4031.76	53.9403	6.40601	92.913
CS245	7.99553	5.36054	29.9798	71.6705	45.751	4.43875	875.026	13.4196	141.575	4.47625	11.7687	67.375	2.47	4062.01	52.6214	8.77041	90.3148
CS246	6.31573	4.92604	111	70.4656	52.6285	6.93014	-246.977	17.0952	178.929	3.25674	11.5229	66.2187	2.06	4060.54	50.9944	11.2421	91.1979
CS248	6.10425	4.9997	72.3182	70.9211	70.7731	4.8587	696.019	14.7946	157.799	3.6209	11.4178	67.5109	2.805	4061.21	53.4385	6.91369	90.6748
CS249	19.854	5.23199	134.679	73.2172	70.3585	3.26899	1452.84	20.9101	171.893	3.19816	11.4625	66.74	1.985	4085.54	47.8348	11.6854	89.0552
CS25	5.90393	4.9848	92.0495	67.761	41.3363	4.91342	1270.84	14.0138	113.725	2.54281	12.6412	67.4846	1.9	4071.92	50.7435	9.06755	91.8233
CS251	10.8979	5.79353	25.8551	76.1091	19.0842	4.83241	201.983	12.624	170.424	4.71701	11.2844	64.0721	2.11	3992.46	54.8997	13.7283	85.3527
CS252	5.74608	5.05535	14.5345	70.6249	32.3546	3.26482	913.351	16.6229	124.858	2.48543	11.3984	67.0806	2.49	4049.86	52.8586	8.28633	92.7633
CS253	5.78042	4.66506	21.097	70.0289	24.3757	4.49429	430.715	15.0813	152.624	5.0838	11.0111	67.7932	1.975	4022.86	53.1463	8.29666	90.6368
CS255	7.44946	4.81592	102.357	78.0878	35.2533	3.69899	1997.78	16.5736	153.273	1.1097	11.224	67.2022	2.165	4059.95	50.2562	9.69738	92.8075
CS257	5.12957	5.12191	50.6487	71.4793	44.3558	6.22114	-198.464	13.0592	146.039	3.60687	12.2989	63.6291	2.13	4037.64	53.0703	8.52982	91.2983
CS258_R	6.40752	4.8909	96.2025	71.3839	53.5031	4.16875	1709.1	16.6754	158.283	4.28489	12.1906	66.8202	2.155	4083.6	50.084	9.40835	91.6023
CS258_W	5.78252	5.12538	96.2025	71.3839	53.5031	4.16875	1709.1	16.6754	158.283	4.28489	11.9306	66.0352	2.46	4055.54	52.929	7.45835	91.5673
CS26	6.56905	4.68419	125.904	65.0922	79.754	4.1008	1576.8	23.5006	146.063	4.65387	12.0228	66.155	2.485	4117.01	49.6699	10.6382	90.676
CS260	5.35924	5.08479	25.3928	68.4587	50.8133	5.22723	237.999	18.0907	163.001	3.07096	11.8559	63.4963	2.215	4048.1	53.1721	11.1958	89.8991
CS261	9.87589	4.61112	84.8639	72.0017	54.5444	5.55288	923.415	16.1051	137.083	4.52825	12.356	65.9254	2.365	4090.81	51.633	9.14846	92.396
CS262_R	9.89498	4.42805	68.331	74.5371	41.6064	3.76878	970.929	11.9662	144.585	3.62136	12.304	66.0427	2.485	4078.94	52.1385	8.91117	93.0654
CS262_W	10.1523	5.60504	68.331	74.5371	41.6064	3.76878	970.929	11.9662	144.585	3.62136	12.254	66.0877	2.725	4092.55	52.8135	7.84117	93.9554
CS263	7.55514	4.65279	97.3963	71.5348	48.3156	4.20486	536.09	13.5634	159.552	1.57428	10.8984	64.2147	2.52	4012.13	54.4642	12.9899	88.7672
CS264	8.93007	4.80175	21.851	73.63	28.4174	4.25057	277.823	15.1072	154.439	5.58665	12.2147	65.8968	2.77	4042.61	54.5862	3.42436	93.5644
CS265	5.27601	5.54761	16.5749	78.7333	30.438	3.71833	740.246	17.3994	180.943	3.03974	11.4852	66.1502	1.795	4008.93	53.6255	8.83107	90.8982
CS267	5.08152	5.26314	33.4048	72.2779	67.1469	3.59695	1039.99	17.7712	166.391	5.02685	12.1714	65.9635	2.28	4048.44	52.6803	8.68143	92.1395
CS268	8.49795	4.49209	57.5899	69.7508	50.1477	5.26566	1370.08	21.0541	173.047	4.13644	13.2699	61.576	2.75	4156.21	49.4409	12.9406	89.8337
CS271	5.99896	4.91078	110.764	71.9874	51.8577	4.56026	1188.98	19.2363	183.884	4.08469	11.3139	67.3107	2.415	4065.36	51.6557	9.50615	91.547
CS272	5.67556	5.1722	157.179	73.4953	57.0467	3.53499	1492.23	14.8422	124.323	5.23931	12.2825	65.46	2.345	4072.36	52.1448	9.05541	91.4202
CS274	6.17893	5.09651	33.2894	71.3705	29.3761	4.41836	513.21	14.3294	138.253	2.51641	10.9768	67.8792	2.065	4023.92	52.5289	9.41229	90.6437
CS275	7.84012	5.76518	7.96141	73.1443	23.3336	4.51607	268.946	10.8334	102.353	8.03754	11.5686	66.8507	2.095	3999.69	55.46	3.20453	91.979
CS276	10.0343	5.28484	77.997	71.7988	-3.24751	4.50213	-18.3382	9.3073	111.337	6.13338	10.6197	66.4095	2.535	3994.92	54.6304	5.84434	92.5631
CS277	12.5305	4.89565	20.8606	71.9435	36.8757	5.72453	129.374	11.9516	131.263	6.57538	10.8739	64.6072	2.635	4030.43	53.7314	7.77596	90.2255
CS278	5.90512	5.1989	11.4269	76.3355	10.2295	3.64859	0.258209	12.3298	117.85	4.1388	10.9131	65.8188	2.84	3991.75	55.7158	4.1953	92.8086
CS279	8.26295	5.06496	16.522	78.5375	58.938	3.23569	497.237	13.6059	133.571	2.61978	11.0088	68.2066	2.25	4005.44	54.5752	7.33769	90.1164
CS280	8.0432	5.24062	22.567	75.8424	36.1882	4.34699	452.18	13.8904	127.072	3.45836	11.5905	66.1611	2.32	4041.74	53.8075	6.43657	93.285
CS281	6.97769	5.02651	28.8523	70.4332	66.2093	5.08686	1680.43	19.8905	179.051	3.6348	12.3449	65.9284	2.345	4096.48	50.2172	9.57323	90.2843
CS283	10.8354	5.31139	44.4503	75.978	48.1056	3.77912	1087.4	17.0394	170.503	2.22268	11.3251	67.86	2.18	4038.84	52.2191	8.04566	91.8155
CS284	5.6551	4.80472	104.54	72.4594	61.1075	3.41055	1576.71	15.178	119.044	4.30669	10.983	68.1092	2.59	4032.78	53.7963	5.23498	92.2283
CS287	4.64054	5.39157	26.9462	71.8321	43.6259	4.33767	637.382	12.4833	176.91	3.06763	11.0404	67.3797	2.17	4007.56	53.6956	7.65675	91.4372
CS29	5.51226	4.81803	93.3824	73.3175	58.878	4.3447	1330.5	14.1787	151.133	3.16667	10.8119	67.9907	2.74	4040.28	53.1244	5.45352	94.2392
CS31	6.87625	4.72051	91.7953	71.6863	57.8363	3.87324	1363.26	15.3708	173.48	2.54247	11.7934	66.601	2.22	4083.81	51.0351	11.2797	91.4961
CS32	10.9717	4.98045	108.456	70.5279	63.7743	5.10155	1046.6	18.7834	123.403	4.85704	11.8729	66.9882	2.725	4089.8	51.4086	9.45009	92.7887
CS34	12.253	5.36021	11.859	71.7408	13.0004	5.44275	179.971	13.1767	157.638	4.5305	11.2754	64.083	2.535	3983.42	55.4367	8.05401	89.5357
CS36	5.40513	5.05779	118.499	73.0487	43.1913	4.29063	1207.17	13.2053	153.197	4.28163	11.1912	65.3246	2.155	4026.93	53.5544	9.60524	89.7334
CS37	11.5738	5.02266	109.543	72.8799	53.316	2.35697	2456.49	13.7671	156.653	2.60253	11.0857	67.1027	2.635	4056.77	53.4479	8.31409	93.529
CS38	5.15179	5.18019	88.2764	71.8334	60.4403	5.17924	1018.04	14.8956	151.309	4.17225	11.2016	67.7714	2.655	4028.52	53.4476	6.91228	92.5001
CS4	10.3464	4.93803	113.855	72.1968	101.254	4.91722	915.209	22.4206	177.237	4.37793	12.1794	65.3921	2.405	4074	51.8547	9.11827	91.8977
CS40	6.693	5.78123	36.4757	70.4016	25.272	6.52644	-45.8969	12.4975	132.975	4.47183	12.9188	62.4589	2.825	4041.27	53.6568	2.76729	96.5593
CS41	9.66375	5.01038	125.974	66.9164	62.254	4.72027	1012.43	19.6108	144.163	3.60706	11.2003	67.8196	2.315	4050.05	51.8821	10.4403	89.7545
CS46	7.00147	4.82133	94.4701	68.1712	47.6905	5.70024	925.678	20.7263	142.335	4.03829	12.1358	64.6254	2.26	4094.63	50.031	11.9201	90.2963
CS49	5.75924	4.98332	96.3928	71.3363	54.2739	3.48883	-108.995	8.11752	131.623	5.20078	11.9859	61.7063	3.035	4020.14	54.4421	4.20577	94.0791
CS5	7.03883	5.0818	44.0687	67.1996	47.8347	6.49878	811.94	12.9887	113.103	5.52609	11.444	63.6803	2.1	4038	53.4722	8.82351	92.8548
CS50	11.1667	4.66265	140.11	65.7223	122.838	4.66081	2453.56	21.7765	171.705	2.82479	11.2155	67.0188	2.175	4070.57	50.5335	8.76213	92.8518
CS51	8.94139	5.83324	127.887	75.509	-1.16258	4.38835	28.7569	12.3958	169.428	4.72096	12.0904	60.2553	2.345	4000.9	54.6363	8.35746	92.7797
CS52	8.34581	6.27878	99.073	76.0207	50.1282	4.14173	-163.008	8.92674	145.009	4.77982	10.7033	64.3064	2.23	3937.99	55.8246	5.87914	92.2789
CS53	10.5858	4.52895	71.6106	72.0366	46.2315	5.31734	1047.85	18.115	149.371	3.58439	10.6948	67.8806	2.945	4055.85	53.162	4.36664	96.5853
CS55	12.6289	4.73196	94.4344	65.5254	67.1905	5.92431	887.848	21.6035	135.657	5.17927	12.6762	64.848	2.235	4079.59	50.8431	8.06622	91.8996
CS56	5.74257	4.90033	75.1645	72.0857	42.1274	4.4634	-72.1102	12.9489	123.431	3.20444	11.573	63.6914	2.515	4051.05	53.0845	10.4926	91.613
CS57	10.3193	4.69023	151.871	72.1928	66.8382	3.0888	2150.76	15.4656	113.32	4.1501	12.9142	63.011	2.725	4121.27	50.8816	12.5519	90.07
CS59	5.47921	4.96046	100.154	73.4498	51.1699	5.07567	964.248	20.9396	163.603	4.06164	11.2846	66.2216	2.545	4053.36	52.9566	7.60427	92.3736
CS60	8.92099	4.92806	28.2376	72.405	28.1676	4.76854	694.665	18.8143	112.981	3.05451	11.7778	66.6363	2.645	4074.73	52.4282	7.83945	93.2772
CS61	10.0601	5.12091	158.499	71.5431	73.3592	4.87464	190.533	16.5401	189.544	3.85478	11.4712	67.0396	2.165	4062.4	50.2494	10.1652	91.0334
CS64	7.89413	5.18997	115.26	66.2204	67.7953	4.1865	2324.26	20.6304	110.237	7.24942	10.9787	67.8592	2.025	4032.96	52.074	9.48004	90.9308
CS66	6.46489	4.90992	74.7576	71.1204	66.1274	4.66042	610.84	18.2014	170.986	3.15653	11.1369	67.7868	1.975	4056.53	50.3427	9.26219	92.7397
CS67_R	8.69428	4.86794	148.851	71.6998	47.2131	3.92978	1258.21	15.6227	136.396	2.81888	12.2597	65.3668	2.61	4084.03	52.3762	8.60936	92.5394
CS67_W	8.19428	4.85041	148.851	71.6998	47.2131	3.92978	1258.21	15.6227	136.396	2.81888	11.6447	64.5168	2.805	4062.38	52.9412	7.64936	93.9544
CS69	5.97231	5.46604	37.1743	72.1535	53.0428	5.91365	220.032	13.9679	162.113	4.65562	11.5269	61.1225	1.82	4006.3	53.8885	9.66096	91.6999
CS71	9.81013	5.37655	135.887	72.1078	62.171	3.30515	622.143	12.6727	155.797	2.73559	10.9754	66.1203	2.19	3999.22	54.1063	6.74746	94.0097
CS72	7.04872	4.69137	139.427	74.4176	10.067	3.3174	316.684	13.9612	183.01	3.87285	11.3681	67.6788	2.555	4078.32	50.1058	10.3303	89.7436
CS73	12.8912	5.36016	12.1667	67.2418	17.0004	5.70735	167.273	12.4986	115.652	4.52053	11.4886	64.5178	2.225	4028.69	53.4485	7.13381	93.1903
CS74	7.43897	4.8004	91.5689	72.9984	51.5654	3.59628	1276.47	12.7794	156.441	3.14305	11.8536	65.3861	2.295	4069.78	51.2561	8.48023	92.3706
CS75	9.31928	5.09789	13.4922	81.9994	12.8129	3.86547	165.423	11.4986	174.101	5.54235	10.6875	65.8607	2.625	4025.68	53.7865	6.04399	91.1354
CS76	10.5865	4.85348	76.7638	68.0672	73.4399	6.91385	-8.27753	12.4467	134.752	6.02252	11.3189	65.6007	2.715	4018.32	53.9157	3.50115	93.652
CS78	6.58185	4.94725	65.5301	73.1808	33.4813	3.74843	830.747	15.4171	137.228	4.17948	12.4301	66.6445	2.335	4055.32	52.486	7.5847	92.6148
CS79	6.8506	5.29362	35.9999	74.0385	51.5011	4.71014	498.331	10.705	114.748	7.6196	11.7279	65.6937	2.335	4016.43	54.9594	4.6421	93.6429
CS8	4.59681	4.95927	132.818	63.6689	72.0459	5.22951	258.958	26.5798	140.17	3.73153	12.3828	68.0509	1.905	4072.59	49.3735	9.11869	91.0748
CS80	10.3874	5.30933	79.9879	75.7726	38.3359	2.79953	1182.29	14.3274	133.117	5.14245	10.9566	67.5792	2.29	4025.64	53.9315	5.83816	93.5619
CS81	5.27116	5.35919	79.331	68.1731	45.065	3.65438	2023.1	23.7907	148.062	4.64147	11.329	65.6977	2.465	4051.38	52.5835	8.23617	94.2004
CS82	7.45262	5.14727	165.961	69.5972	79.422	3.87289	2033.26	15.4408	137.336	6.32644	11.1486	67.1807	1.795	4026.28	51.66	9.29453	90.964
CS84	10.5608	4.76633	107.289	64.2852	54.9618	5.64877	800.719	19.0037	155.482	4.65172	11.9518	65.6292	2.435	4067.93	52.5389	8.87229	91.7187
CS86	8.8805	5.93857	12.3606	69.3384	33.7712	4.81293	357.762	14.4917	88.6677	7.55984	12.4639	65.0622	2.04	4034.4	54.1414	7.97596	91.7305
CS87	5.29051	4.78552	120.382	70.6513	118.504	4.56391	772.175	16.9072	188.848	4.21605	10.9469	66.7807	2.265	4059.15	51.4844	10.4885	90.4492
CS88	5.39432	5.54524	145.145	70.9949	28.5463	4.82871	434.161	15.8177	133.306	7.31222	13.142	63.1981	2.295	4058.31	53.4057	10.4362	90.6098
CS89	5.47921	4.87692	148.119	73.691	56.6714	3.2454	582.838	14.1673	130.482	5.24427	11.384	66.2146	2.5	4057.46	52.1875	9.33003	91.1082
CS92	10.2921	4.85484	51.7953	73.1919	45.1683	4.28923	568.296	13.786	124.134	4.46933	12.0634	65.691	2.45	4064.25	53.5601	6.61969	93.5911
CS93	8.44981	4.89157	66.1743	73.5119	46.7521	5.61205	587.003	12.8282	114.733	4.20865	12.6919	64.6525	2.535	4055.69	53.8685	7.61096	92.7299
CS94	10.7528	5.67009	56.067	81.7565	39.3351	3.9986	-80.9874	12.1971	154.478	5.01962	12.4055	65.6311	2.345	4003.72	55.1775	4.74657	93.815
CS96	10.5986	4.91837	133.931	71.8384	54.5876	2.52259	3329.83	20.2809	177.94	2.8114	10.8235	69.0052	1.89	4053.29	47.8415	7.44148	92.9035
CS97	10.7414	4.7668	113.893	71.2354	48.2536	3.84097	1065.21	19.0139	170.338	2.91997	10.9221	66.251	2.3	4042.88	52.0842	9.18397	94.4071
CS98	6.1826	4.80933	109.494	80.0789	51.816	3.0149	1207.39	14.0426	133.706	2.90091	10.6206	67.7571	2.025	4033.3	52.1781	6.6908	94.5981
CS99	12.5123	5.10209	109.71	66.6954	65.316	4.93559	855.043	19.2663	137.342	2.64721	10.7414	68.18	2.335	4066.88	50.5614	8.87986	92.8166
P850029	8.46306	5.23224	63.9393	75.007	34.1687	3.61083	559.39	9.31436	127.777	2.98776	11.5069	64.8654	2.35	3999.18	55.3144	7.03067	92.0549
Tx2911	6.61037	5.1401	49.4282	71.2998	58.3141	6.40436	608.533	14.0333	130.12	6.19599	12.1242	65.102	2.13	4047.63	53.3683	5.84007	93.882

## Sheet: AM groups
Genotype	Pericarp	AM.MIC	AM.in.vitro	Overall.AM
CS262_R	R	Medium AM Activity	High AM Activity	Different
CS262_W	W	Medium AM Activity	Low AM Activity	Different
CS81	W	High AM Activity	Low AM Activity	Different
CS142	W	High AM Activity	Low AM Activity	Different
CS89	W	High AM Activity	High AM Activity	Both High AM Act
CS267	R	High AM Activity	Medium AM Activity	Different
CS79	R	Medium AM Activity	Medium AM Activity	Both Medium AM Act
CS102	W	Medium AM Activity	Medium AM Activity	Both Medium AM Act
CS197	W	High AM Activity	Medium AM Activity	Different
CS183	W	Medium AM Activity	Medium AM Activity	Both Medium AM Act
CS88	R	High AM Activity	Low AM Activity	Different
CS249	R	Low AM Activity	Medium AM Activity	Different
CS167	W	Medium AM Activity	High AM Activity	Different
CS175	W	High AM Activity	Medium AM Activity	Different
CS239	R	Medium AM Activity	Medium AM Activity	Both Medium AM Act
CS252	R	High AM Activity	Medium AM Activity	Different
CS195	R	Medium AM Activity	Medium AM Activity	Both Medium AM Act
CS51	W	Medium AM Activity	Low AM Activity	Different
CS59	W	High AM Activity	Medium AM Activity	Different
CS101	R	Medium AM Activity	High AM Activity	Different
CS261	bR	Medium AM Activity	High AM Activity	Different
CS82	R	Medium AM Activity	Medium AM Activity	Both Medium AM Act
CS18	bR	Medium AM Activity	High AM Activity	Different
CS61	R	Medium AM Activity	Medium AM Activity	Both Medium AM Act
CS234	W	Medium AM Activity	Low AM Activity	Different
CS36	R	High AM Activity	Medium AM Activity	Different
CS71	W	Medium AM Activity	Low AM Activity	Different
CS275	R	Medium AM Activity	Low AM Activity	Different
CS272	R	High AM Activity	Medium AM Activity	Different
P850029	W	Medium AM Activity	Medium AM Activity	Both Medium AM Act
CS278	W	High AM Activity	Medium AM Activity	Different
CS244	W	Medium AM Activity	High AM Activity	Different
CS281	bR	Medium AM Activity	Medium AM Activity	Both Medium AM Act
CS279	W	Medium AM Activity	Medium AM Activity	Both Medium AM Act
CS209	W	Medium AM Activity	Medium AM Activity	Both Medium AM Act
CS72	W	Medium AM Activity	High AM Activity	Different
CS246	R	Medium AM Activity	High AM Activity	Different
CS125	W	Medium AM Activity	High AM Activity	Different
CS162	R	Low AM Activity	Medium AM Activity	Different
CS106	bR	Medium AM Activity	High AM Activity	Different
CS93	W	Medium AM Activity	High AM Activity	Different
CS20	R	Low AM Activity	High AM Activity	Different
CS34	W	Low AM Activity	Low AM Activity	Both Low AM Act
CS103	W	High AM Activity	Medium AM Activity	Different
CS69	R	High AM Activity	Low AM Activity	Different
CS104_R	R	Medium AM Activity	Medium AM Activity	Both Medium AM Act
CS104_W	W	Medium AM Activity	Medium AM Activity	Both Medium AM Act
CS98	R	Medium AM Activity	High AM Activity	Different
CS160	W	High AM Activity	High AM Activity	Both High AM Act
CS10	R	Medium AM Activity	Low AM Activity	Different
CS26	bR	Medium AM Activity	High AM Activity	Different
CS243	W	High AM Activity	Low AM Activity	Different
CS245	R	Medium AM Activity	Low AM Activity	Different
CS221	R	Medium AM Activity	Medium AM Activity	Both Medium AM Act
CS189	R	Medium AM Activity	Low AM Activity	Different
CS253	R	High AM Activity	High AM Activity	Both High AM Act
CS204	R	Medium AM Activity	Low AM Activity	Different
CS159	R	High AM Activity	Medium AM Activity	Different
CS126	R	Medium AM Activity	Medium AM Activity	Both Medium AM Act
CS207	bR	Medium AM Activity	Medium AM Activity	Both Medium AM Act
CS265	W	High AM Activity	Low AM Activity	Different
CS240	R	Medium AM Activity	Low AM Activity	Different
CS284	R	High AM Activity	High AM Activity	Both High AM Act
CS150	W	Medium AM Activity	High AM Activity	Different
CS2	R	Low AM Activity	Medium AM Activity	Different
CS219	W	Low AM Activity	High AM Activity	Different
CS136	W	Medium AM Activity	High AM Activity	Different
CS166	W	Medium AM Activity	Medium AM Activity	Both Medium AM Act
CS157	R	Medium AM Activity	Medium AM Activity	Both Medium AM Act
CS55	bR	Low AM Activity	High AM Activity	Different
CS172	R	Medium AM Activity	Medium AM Activity	Both Medium AM Act
CS277	R	Low AM Activity	High AM Activity	Different
CS257	W	High AM Activity	Medium AM Activity	Different
CS86	R	Medium AM Activity	Low AM Activity	Different
CS32	W	Medium AM Activity	Medium AM Activity	Both Medium AM Act
CS233	W	Medium AM Activity	Low AM Activity	Different
CS8	W	High AM Activity	Medium AM Activity	Different
CS260	W	High AM Activity	Medium AM Activity	Different
CS49	W	High AM Activity	Medium AM Activity	Different
CS248	W	Medium AM Activity	Medium AM Activity	Both Medium AM Act
CS57	R	Medium AM Activity	High AM Activity	Different
CS92	W	Medium AM Activity	High AM Activity	Different
CS144	W	Medium AM Activity	Low AM Activity	Different
CS206	R	Medium AM Activity	Medium AM Activity	Both Medium AM Act
CS31	R	Medium AM Activity	High AM Activity	Different
CS25	R	High AM Activity	Medium AM Activity	Different
CS41	W	Medium AM Activity	Medium AM Activity	Both Medium AM Act
CS276	W	Medium AM Activity	Medium AM Activity	Both Medium AM Act
CS50	R	Medium AM Activity	High AM Activity	Different
CS198	W	Medium AM Activity	Low AM Activity	Different
CS274	R	Medium AM Activity	Medium AM Activity	Both Medium AM Act
CS17	R	Medium AM Activity	Low AM Activity	Different
CS40	R	Medium AM Activity	Low AM Activity	Different
CS73	R	Low AM Activity	Low AM Activity	Both Low AM Act
CS11	W	Medium AM Activity	Medium AM Activity	Both Medium AM Act
CS225	W	Medium AM Activity	Medium AM Activity	Both Medium AM Act
CS151	bR	Low AM Activity	High AM Activity	Different
CS84	R	Medium AM Activity	High AM Activity	Different
CS199	W	Medium AM Activity	High AM Activity	Different
CS182	R	Medium AM Activity	Low AM Activity	Different
CS122	bR	Medium AM Activity	High AM Activity	Different
CS271	R	High AM Activity	High AM Activity	Both High AM Act
CS141	R	Medium AM Activity	Medium AM Activity	Both Medium AM Act
CS76	R	Medium AM Activity	High AM Activity	Different
CS80	R	Medium AM Activity	Medium AM Activity	Both Medium AM Act
CS53	W	Medium AM Activity	High AM Activity	Different
CS236	W	Medium AM Activity	Medium AM Activity	Both Medium AM Act
CS116	W	Medium AM Activity	High AM Activity	Different
CS96	R	Medium AM Activity	High AM Activity	Different
CS145	W	High AM Activity	Low AM Activity	Different
CS21	R	Medium AM Activity	Low AM Activity	Different
CS111	R	Medium AM Activity	Low AM Activity	Different
CS12_R	R	Medium AM Activity	Medium AM Activity	Both Medium AM Act
CS12_W	W	Medium AM Activity	Medium AM Activity	Both Medium AM Act
CS190	R	Medium AM Activity	Medium AM Activity	Both Medium AM Act
CS155	R	Low AM Activity	Medium AM Activity	Different
CS228	R	Low AM Activity	Low AM Activity	Both Low AM Act
CS23	R	High AM Activity	Medium AM Activity	Different
CS194	R	Medium AM Activity	Medium AM Activity	Both Medium AM Act
CS19	W	Medium AM Activity	Medium AM Activity	Both Medium AM Act
CS78	W	Medium AM Activity	High AM Activity	Different
CS46	bR	Medium AM Activity	High AM Activity	Different
CS139	bR-R	Medium AM Activity	Medium AM Activity	Both Medium AM Act
CS75	W	Medium AM Activity	Medium AM Activity	Both Medium AM Act
CS119	R	Medium AM Activity	High AM Activity	Different
CS229	R	Medium AM Activity	Medium AM Activity	Both Medium AM Act
CS114	W	Medium AM Activity	Medium AM Activity	Both Medium AM Act
CS181	R	High AM Activity	High AM Activity	Both High AM Act
CS37	W	Medium AM Activity	Medium AM Activity	Both Medium AM Act
CS74	R	Medium AM Activity	High AM Activity	Different
CS38	W	High AM Activity	Medium AM Activity	Different
CS242	W	High AM Activity	Low AM Activity	Different
CS287	W	High AM Activity	Low AM Activity	Different
CS205	bR	High AM Activity	Medium AM Activity	Different
CS143_R	R	High AM Activity	Medium AM Activity	Different
CS143_W	W	Medium AM Activity	High AM Activity	Different
CS113	W	Medium AM Activity	Medium AM Activity	Both Medium AM Act
CS135	R	Medium AM Activity	High AM Activity	Different
CS67_R	R	Medium AM Activity	High AM Activity	Different
CS67_W	W	Medium AM Activity	High AM Activity	Different
CS165	R	High AM Activity	Medium AM Activity	Different
CS192	R	Low AM Activity	Medium AM Activity	Different
CS264	W	Medium AM Activity	High AM Activity	Different
CS186	W	Medium AM Activity	Low AM Activity	Different
CS129	R	High AM Activity	Medium AM Activity	Different
CS231	bR	Low AM Activity	High AM Activity	Different
CS222	W	High AM Activity	Medium AM Activity	Different
CS180_R	R	Medium AM Activity	Low AM Activity	Different
CS180_W	W	Medium AM Activity	High AM Activity	Different
CS110	W	High AM Activity	High AM Activity	Both High AM Act
CS148	W	Medium AM Activity	High AM Activity	Different
CS210	W	Medium AM Activity	Low AM Activity	Different
CS118	W	Medium AM Activity	Medium AM Activity	Both Medium AM Act
CS13	W	Medium AM Activity	Medium AM Activity	Both Medium AM Act
CS107	R	Medium AM Activity	High AM Activity	Different
CS99	R	Low AM Activity	Medium AM Activity	Different
CS232	W	Low AM Activity	Medium AM Activity	Different
CS263	W	Medium AM Activity	High AM Activity	Different
CS56	W	High AM Activity	High AM Activity	Both High AM Act
CS24	R	Medium AM Activity	Medium AM Activity	Both Medium AM Act
CS203	R	Medium AM Activity	Medium AM Activity	Both Medium AM Act
CS5	R	Medium AM Activity	Medium AM Activity	Both Medium AM Act
CS29	W	High AM Activity	High AM Activity	Both High AM Act
CS60	W	Medium AM Activity	High AM Activity	Different
CS187	W	Medium AM Activity	Medium AM Activity	Both Medium AM Act
CS87	R	High AM Activity	High AM Activity	Both High AM Act
CS241	W	Medium AM Activity	Medium AM Activity	Both Medium AM Act
CS64	R	Medium AM Activity	Medium AM Activity	Both Medium AM Act
CS121	W	Medium AM Activity	High AM Activity	Different
CS179	R	Medium AM Activity	High AM Activity	Different
CS16	R	Medium AM Activity	High AM Activity	Different
CS66	R	Medium AM Activity	High AM Activity	Different
CS134	R	High AM Activity	Medium AM Activity	Different
CS97	W	Medium AM Activity	High AM Activity	Different
CS105	R	Medium AM Activity	High AM Activity	Different
CS4	W	Medium AM Activity	High AM Activity	Different
CS213	W	Medium AM Activity	Medium AM Activity	Both Medium AM Act
CS108	R	High AM Activity	High AM Activity	Both High AM Act
Tx2911	bR	Medium AM Activity	Medium AM Activity	Both Medium AM Act
CS52	W	Medium AM Activity	Low AM Activity	Different
CS283	W	Medium AM Activity	Medium AM Activity	Both Medium AM Act
CS168	R	High AM Activity	High AM Activity	Both High AM Act
CS100	W	Medium AM Activity	Low AM Activity	Different
CS149	R	Medium AM Activity	Low AM Activity	Different
CS112	R	Medium AM Activity	Low AM Activity	Different
CS127	bR-R	High AM Activity	High AM Activity	Both High AM Act
CS251	W	Medium AM Activity	Low AM Activity	Different
CS137	R	Low AM Activity	High AM Activity	Different
CS268	R	Medium AM Activity	High AM Activity	Different
CS280	W	Medium AM Activity	Medium AM Activity	Both Medium AM Act
CS131	R	Medium AM Activity	High AM Activity	Different
CS191	R	Medium AM Activity	Low AM Activity	Different
CS94	W	Medium AM Activity	Low AM Activity	Different
CS185	W	Medium AM Activity	Medium AM Activity	Both Medium AM Act
CS255	R	Medium AM Activity	High AM Activity	Different
CS117_bR	bR	High AM Activity	High AM Activity	Both High AM Act
CS117_W	W	High AM Activity	High AM Activity	Both High AM Act
CS258_R	R	Medium AM Activity	High AM Activity	Different
CS258_W	W	High AM Activity	Medium AM Activity	Different
